# Supplementary material for: Human gut bacteria bioaccumulate per- and polyfluoroalkyl substances
Source: Nat Microbiol. 2025 Jul 1;10(7):1630–47. doi: 10.1038/s41564-025-02032-5 (PMC12222025; doi:10.1038/s41564-025-02032-5)
Supplement: Supplementary file 3 — Supplementary Tables 1–48 containing source data for Figs. 1, 2, 4 and 5 and Extended Data Figs. 1, 2, 3, 5, 7, 8, 9 and 10. [file 41564_2025_2032_MOESM3_ESM.xlsx]

## Sheet: SI Table 1
Supplementary Table 1. List of selected bacterial strains for the community screen and single strain screen.
Related to Figure 1a, Extended Data Figure 1b
Strain	Lab ID	Collection ID	Community (SI Fig. 1a,b)	Single strain assay (Fig. 1a)	Abundance1	Prevalence1
Akkermansia muciniphila	NT5021	DSM 22959	2	TRUE	2.61929	47.052
Bacteroides caccae	NT5050	DSM 19024/ATCC 43185	1	TRUE	1.45274	61.663
Bacteroides clarus	NT5052	DSM 22519/JCM 16067	2	TRUE	0.68202	7.929
Bacteroides dorei	NT5049	DSM 17855/JCM 13471	1	TRUE	2.22276	63.512
Bacteroides stercoris	NT5055	HM-1036	2	TRUE	2.71697	54.496
Bacteroides thetaiomicron	NT5004	DSM 2079	1	TRUE	1.01786	64.74
Bacteroides uniformis	NT5002	DSM 6597	1	TRUE	4.60875	73.713
Bacteroides vulgatus (1)	NT5001, KPG23	DSM 1447	1	FALSE	4.09003	70.12
Clostridium difficile (2)	NT5083	DSM 27543	2	FALSE
Colinsella aerofaciens	NT5073	DSM 3979	1	TRUE	0.98982	49.693
Coprococcus comes	NT5048	ATCC 27758	1	TRUE	0.48847	57.794
Eggerthella lenta (5)	KPG17	DSM 2243	2	FALSE	0.06211	34.24
Eubacterium eligens (3)	NT5075	DSM 3376	2	FALSE	1.48256	62.402
Eubacterium rectale	NT5009	DSM 17629	1	TRUE	2.75877	66.319
Fusobacterium nucleatum subsp. animalis (1)	NT5029	DSM 19679	2	FALSE
Odoribacter splanchnicus	NT5081	DSM 20712	2	TRUE	0.49642	47.709
Parabacteroides distastonis	NT5074	DSM 20701	2	TRUE	0.90092	62.806
Parabacteroides merdae	NT5071	DSM 19495	1	TRUE	1.47419	56.928
Roseburia intestinalis	NT5011	DSM 14610	1	TRUE	0.81542	55.89
Ruminococcus bromii (4)	NT5045	ATCC 27255	2	FALSE	2.49975	57.413
(1) possible contamination with Lactobacillus
(2) possible contamination with Lactobacillus and Parabacteroides
(3) possible contamination with Colinsella
(4) possible contamination with Bacteroides, Lactobacillus and Colinsella
(5) possible contamination with Lactobacillus, Akkermansia and Parabacteroides
1 Dai, D. et al. GMrepo v2: a curated human gut microbiome database with special focus on disease markers and cross-dataset comparison. Nucleic Acids Res 50, D777-D784, doi:10.1093/nar/gkab1019 (2022).

## Sheet: SI Table 2
Supplementary Table 2. List of selected xenobiotic compounds.
Related to Figure 1a, Extended Data Figure 1b
Class	Compound name	Catalog No.	CAS	Solvent	LC-MS/MS polarity
Food contact materials [1,2,3]	Bisphenol A	42088-100MG	80-05-7	DMSO	negative
	Bisphenol B	50877-100MG	77-40-7	DMSO	negative
	Bisphenol F	51453-100MG	620-92-8	DMSO	negative
	Bisphenol S	43034-100MG	80-09-1	DMSO	negative
	Bisphenol AF	90477-100MG	1478-61-1	DMSO	negative
Mycotoxins [4,5,6,7]	Deoxynivalenol	D0156-5MG	51481-10-8	DMSO	positive
	Ochratoxin A	32937-5MG	303-47-9	DMSO	positive
	Patulin	P1639-10MG	149-29-1	DMSO	negative
	T-2 Toxin	T4887-25MG	21259-20-1	DMSO	positive
	Zearalenone	SBR00020-5ML	17924-92-4	DMSO	positive
Pesticides [8,9,10]	Acetamiprid	33674-100MG-R	160430-64-8	DMSO	positive
	Azoxystrobin	31697-100MG	131860-33-8	DMSO	positive
	Boscalid	33875-100MG-R	188425-85-6	DMSO	positive
	Carbendazim	45368-250MG	10605-21-7	DMSO	positive
	Chlorantraniliprole	32510-25MG	500008-45-7	DMSO	positive
	Clothianidin	33589-100MG	210880-92-5	DMSO	positive
	Fludioxonil	46102-100MG-R	131341-86-1	DMSO	positive
	Fluopyram	32462-50MG	658066-35-4	DMSO	positive
	Imazalil	32007-100MG	35554-44-0	DMSO	positive
	Imidacloprid	37894-100MG	138261-41-3	DMSO	positive
	Malathion	36143-100MG	121-75-5	DMSO	positive
	Propiconazole	45642-250MG	60207-90-1	DMSO	positive
	Pyraclostrobin	33696-100MG-R	175013-18-0	DMSO	positive
	Pyrimethanil	31577-250MG	53112-28-0	DMSO	positive
	Tebuconazole	32013-250MG	107534-96-3	DMSO	positive
	Thiabendazole	45684-250MG	148-79-8	DMSO	positive
	Thiamethoxam	37924-100MG-R	153719-23-4	DMSO	positive
PFAs (Per- and Polyfluorinated alkyl substances) [11]	PFOA (Perfluorooctanoic acid)	171468-5G	335-67-1	DMSO	negative
	PFNA (Perfluorononanoic acid)	394459-5G	375-95-1	DMSO	negative
Substances of abuse [12]	Cocaine	C-008-1ML	50-36-2	Acetonitrile	positive
	Heroine	H-038-1ML	561-27-3	Acetonitrile	positive
	MDMA (3,4-Methylenedioxymethamphetamine)	M-013-1ML	42542-10-9	Methanol	positive
	Methamphetamine	M-009-1ML	7632-10-2	Methanol	positive
	Nicotine	36733-250MG	54-11-5	DMSO	positive
Other [5,7,10,13,14]	o-Anisidine	A88182-5G	90-04-0	DMSO	positive
	Caffeine	56396-100MG	58-08-2	DMSO	positive
	Catechol	135011-5G	120-80-9	DMSO	negative
	Melamine	52549-250MG	108-78-1	DMSO	positive
	NMOR (N-nitrosomorpholine)	N7382-1ML	59-89-2	Methanol	positive
	Serotonin	14927-25MG	50-67-9	DMSO	positive
	Tributyl PO4	34108-2ML	126-73-8	DMSO	positive
	Triphenyl PO4	442829	115-86-6	DMSO	positive
[1] Chiu, K., Warner, G., Nowak, R. A., Flaws, J. A. & Mei, W. The Impact of Environmental Chemicals on the Gut Microbiome. Toxicological Sciences 176, 253-284, doi:10.1093/toxsci/kfaa065 (2020).
[2] EFSA. Scientific Opinion on the risks to public health related to the presence of bisphenol A (BPA) in foodstuffs. EFSA Journal 13, 3978, doi:10.2903/j.efsa.2015.3978 (2015).
[3] Thoene, M., Dzika, E., Gonkowski, S. & Wojtkiewicz, J. Bisphenol S in Food Causes Hormonal and Obesogenic Effects Comparable to or Worse than Bisphenol A: A Literature Review. Nutrients 12, 532, doi:10.3390/nu12020532 (2020).
[4] Alshannaq, A. & Yu, J. H. Occurrence, Toxicity, and Analysis of Major Mycotoxins in Food. Int J Env Res Pub He 14, doi:ARTN 632 10.3390/ijerph14060632 (2017).
[5] COMMISSION REGULATION (EC) No 1881/2006 of 19 December 2006 setting maximum levels for certain contaminants in foodstuffs. (2006).
[6] FSA. The UK Code of Good Agricultural Practice to Reduce Fusarium Mycotoxins in Cereals. (2007).
[7] Kucab, J. E. et al. A Compendium of Mutational Signatures of Environmental Agents. Cell 177, 821-836.e816, doi:10.1016/j.cell.2019.03.001 (2019).
[8] Medina‐Pastor, P. & Triacchini, G. The 2018 European Union report on pesticide residues in food. EFSA Journal 18, doi:10.2903/j.efsa.2020.6057 (2020).
[9] FDA. Pesticide Residue Monitoring Program Fiscal Year 2018 Pesticide Report. 46 (FDA - Food and Drug Administration, 2020).
[10] FDA. 2004-2005 Summary of Pesticide Residues and Industrial Chemicals Found in TDS Foods - sorted by Pesticide/Chemical. (2005).
[11] FERA. Organic Environmental Contaminants in the 2012 Total Diet Study Samples. Report to the Food Standards Agency. (2012).
[12] NIDA. Commonly Used Drugs Charts, <https://www.drugabuse.gov/drug-topics/commonly-used-drugs-charts> (2020).
[13] Asnicar, F. et al. Microbiome connections with host metabolism and habitual diet from 1,098 deeply phenotyped individuals. Nature Medicine, doi:10.1038/s41591-020-01183-8 (2021).
[14] PAS, P. A. S. An Investigation to establish the types and levels of N-nitroso compounds (NOC) in UK consumed foods. A report prepared for the Food Standards Agency. (2017).

## Sheet: SI Table 3
Supplementary Table 3. List of selected bacterial strains tested for PFNA accumulation.
Related to Figure 1b, Extended Data Figure 2a-c, Supplementary Table 9
Strain	Lab ID	Collection ID	Phylum	Genera	Gram-stain	Comment	Batch	Abundance1	Prevalence1	Percent PFNA accumulation [%]	PFNA accumulating capacity
Acetobacter fabarum SB-290	SB-290		Pseudomonadota	Acetobacter	negative	Kefir	5			2.90288	low-accumulating
Acetobacter fabarum SB-373	SB-373		Pseudomonadota	Acetobacter	negative	Kefir	5			3.63634	low-accumulating
Actinomyces odontolyticus	NT5039	DSM 43331	Actinomycetota	Schaalia	positive	Human commensal	6	0.0895	31.464	15.3585	low-accumulating
Agathobacter rectalis	NT5009	DSM 17629	Bacillota	Agathobacter	positive	Human commensal	3	2.75877	66.319	30.3432	high-accumulating
Akkermansia muniniphila	NT5021	DSM 26127	Verrucomicrobiota	Akkermansia	negative	Human commensal	8	2.61929	47.052	14.2898	low-accumulating
Bacteroides caccae	NT5050	DSM 19024/ATCC 43185	Bacteroidota	Bacteroides	negative	Human commensal	6	1.45274	61.663	44.7396	high-accumulating
Bacteroides clarus	NT5052	DSM 22519	Bacteroidota	Bacteroides	negative	Human commensal	6	0.68202	7.929	36.1922	high-accumulating
Bacteroides coprocola	NT5053	DSM 17136	Bacteroidota	Phocaeicola	negative	Human commensal	7	3.17272	39.031	40.3282	high-accumulating
Bacteroides dorei	NT5049	DSM 17855/JCM 13471	Bacteroidota	Phocaeicola	negative	Human commensal	6	2.22276	63.512	30.071	high-accumulating
Bacteroides eggerthii	KPG8	DSM 20697	Bacteroidota	Bacteroides	negative	Human commensal	7	1.69889	40.364	52.0425	high-accumulating
Bacteroides fragilis	KPG18	DSM 2151	Bacteroidota	Bacteroides	negative	Human commensal	3	1.19495	53.446	46.9193	high-accumulating
Bacteroides stercoris	NT5055	HM-1036	Bacteroidota	Bacteroides	negative	Human commensal	6	2.71697	54.496	37.6937	high-accumulating
Bacteroides thetaiotaomicron	NT5004	DSM 2079	Bacteroidota	Bacteroides	negative	Human commensal	3	1.01786	64.74	35.0482	high-accumulating
Bacteroides uniformis DSM108145	KPG4	DSM 108145	Bacteroidota	Bacteroides	negative	Human commensal	1	4.60875	73.713	38.0766	high-accumulating
Bacteroides uniformis DSM108146	KPG5	DSM 108146	Bacteroidota	Bacteroides	negative	Human commensal	1			42.5858	high-accumulating
Bacteroides uniformis DSM108147	KPG6	DSM 108147	Bacteroidota	Bacteroides	negative	Human commensal	1			46.1769	high-accumulating
Bacteroides uniformis DSM108148	KPG7	DSM 108148	Bacteroidota	Bacteroides	negative	Human commensal	1			42.2582	high-accumulating
Bacteroides uniformis DSM110080	KPG3	DSM 110080	Bacteroidota	Bacteroides	negative	Human commensal	1			44.1691	high-accumulating
Bacteroides uniformis DSM6597	NT5002	DSM 6597	Bacteroidota	Bacteroides	negative	Human commensal	1			39.6698	high-accumulating
Bacteroides uniformis HM-715	NT5065	HM-715	Bacteroidota	Bacteroides	negative	Human commensal	1			34.9431	high-accumulating
Bacteroides uniformis HM-716	NT5066	HM-716	Bacteroidota	Bacteroides	negative	Human commensal	1			40.5862	high-accumulating
Bacteroides xylanisolvens	KPG19	DSM 18836	Bacteroidota	Bacteroides	negative	Human commensal	7	0.48316	57.984	45.4813	high-accumulating
Bifidobacterium adolescentis	NT5022	DSM 20083	Actinomycetota	Bifidobacterium	positive	Human commensal	4	1.60337	48.913	7.21851	low-accumulating
Bifidobacterium animalis subsp. lactis	KPG13	DSM 10140	Actinomycetota	Bifidobacterium	positive	Human commensal	4	0.17506	26.133	10.3393	low-accumulating
Bifidobacterium longum subsp. infantis	NT5023	DSM 20088	Actinomycetota	Bifidobacterium	positive	Human commensal	4	1.45225	59.821	12.8833	low-accumulating
Bifidobacterium longum subsp. longum	NT5028	DSM 20219	Actinomycetota	Bifidobacterium	positive	Human commensal	4			9.94027	low-accumulating
Blautia hansenii	NT5005	DSM 20583	Bacillota	Blautia	positive	Human commensal	6	0.19814	15.115	23.1935	low-accumulating
Blautia obeum	NT5069	DSM 25238	Bacillota	Blautia	positive	Human commensal	6	0.78076	67.768	19.9129	low-accumulating
Butyrivibrio crossotus	KPG24	DSM 2876	Bacillota	Butyrivibrio	negative	Human commensal	7			42.2691	high-accumulating
Candida californica	SB-48		Yeast	Yeast	yeast	Kefir	5			6.22599	low-accumulating
Clostridium difficile	NT5083	DSM 27543	Bacillota	Clostridioides	positive	Human commensal	7			35.3039	high-accumulating
Clostridium hylemonae	NT5088		Bacillota	Clostridium	positive	Human commensal	7			27.4836	high-accumulating
Clostridium perfringens	NT5032	DSM 11782	Bacillota	Clostridium	positive	Human commensal	3	1.16128	29.278	14.502	low-accumulating
Clostridium ramosum	NT5006	DSM 1402	Bacillota	Clostridium	positive	Human commensal	3	0.23473	23.234	18.0069	low-accumulating
Clostridium scindens	NT5087		Bacillota	Clostridium	positive	Human commensal	7			37.2063	high-accumulating
Clostridium sporogenes	KPG25	DSM 1664	Bacillota	Clostridium	positive	Human commensal	8			25.3458	high-accumulating
Collinsella aerofaciens	NT5073	DSM 3979	Actinomycetota	Collinsella	positive	Human commensal	3	0.98982	49.693	9.86621	low-accumulating
Coprococcus comes	NT5048	ATCC 27758	Bacillota	Coprococcus	positive	Human commensal	3	0.48847	57.794	16.58	low-accumulating
Dorea formicigenerans	KPG21	DSM 3992	Bacillota	Dorea	positive	Human commensal	3	0.28656	58.341	29.5922	high-accumulating
Eggerthella lenta	KPG17	DSM 2243	Actinomycetota	Eggerthella	positive	Human commensal	3	0.06211	34.24	18.4612	low-accumulating
Enterocloster bolteae	KPG20	DSM 15670	Bacillota	Enterocloster	positive	Human commensal	3	0.25666	49.367	15.9411	low-accumulating
Enterococcus faecalis	KPG1	DSM 20478	Bacillota	Enterococcus	positive	Human commensal	7	2.7488	2.948	21.6653	low-accumulating
Escherichia coli ED1a	NT5078	ED1a	Pseudomonadota	Escherichia	negative	Human commensal	1	1.99706	51.124	0	low-accumulating
Escherichia coli IAI1	NT5077	IAI1	Pseudomonadota	Escherichia	negative	Human commensal	1			4.78685	low-accumulating
Escherichia coli Nissle 1917	KPG29		Pseudomonadota	Escherichia	negative	Human commensal	4			5.96585	low-accumulating
Eubacterium limosum	NT5068	DSM 20543	Bacillota	Eubacterium	positive	Human commensal	6			17.1653	low-accumulating
Eubacterium siraeum	NT5040	DSM 15702	Bacillota	Eubacterium	positive	Human commensal	6	1.0272	46.18	15.9405	low-accumulating
Fusobacterium nucleatum subsp. animalis	NT5029	DSM 19679	Fusobacteriota	Fusobacterium	negative	Human commensal	6			28.5675	high-accumulating
Fusobacterium nucleatum subsp. nucleatum	NT5025	DSM 15643	Fusobacteriota	Fusobacterium	negative	Human commensal	3			36.2297	high-accumulating
Fusobacterium nucleatum subsp. vincentii	NT5030	DSM 19507	Fusobacteriota	Fusobacterium	negative	Human commensal	6			27.9661	high-accumulating
Gordonibacter urolithofaciens	KPG26	DSM 27213	Actinomycetota	Gordonibacter	positive	Human commensal	8			14.2974	low-accumulating
Klebsiella aerogenes	KPG27	DSM 30053	Pseudomonadota	Klebsiella	negative	Human commensal	8	4.10552	0.823	22.0812	low-accumulating
Kluyveromyces marxianus	SB-72		Yeast	Yeast	yeast	Kefir	5			6.45286	low-accumulating
Lacrimispora saccharolytica	NT5037	DSM 2544	Bacillota	Lacrimispora	negative	Human commensal	3	0.18831	36.365	37.7227	high-accumulating
Lactobacillus acidophilus	NT5041	ATCC 700936	Pseudomonadota	Comamonas	positive	probiotic bacteria	4			11.0079	low-accumulating
Lactobacillus crispatus	KPG9	DSM 20356	Bacillota	Lactobacillus	positive	probiotic bacteria	4			12.0816	low-accumulating
Lactobacillus delbrueckii subsp. delbrueckii	NT14075	DSM 20074	Bacillota	Lactobacillus	positive	probiotic bacteria	4			16.1044	low-accumulating
Lactobacillus fermentum	NT14076	DSM 20052	Bacillota	Limosilactobacillus	positive	probiotic bacteria	4			18.1067	low-accumulating
Lactobacillus gasseri	NT5007	DSM 20243	Bacillota	Lactobacillus	positive	probiotic bacteria	4			9.3756	low-accumulating
Lactobacillus kefiri SB-152	SB-152		Bacillota	Lentilactobacillus	positive	kefir	5			3.26381	low-accumulating
Lactobacillus kefiri SB-227a	SB-227a		Bacillota	Lentilactobacillus	positive	kefir	5			6.00557	low-accumulating
Lactobacillus kefiri SB-376	SB-376		Bacillota	Lentilactobacillus	positive	kefir	5			5.82639	low-accumulating
Lactobacillus paracasei	NT5042	ATCC SD5275	Bacillota	Lacticaseibacillus	positive	probiotic bacteria	4			9.90037	low-accumulating
Lactobacillus plantarum	L_parental		Bacillota	Lactiplantibacillus	positive	probiotic bacteria	4			7.20159	low-accumulating
Lactobacillus ruminis	NT14073	DSM 20403	Bacillota	Ligilactobacillus	positive	Human commensal	4	0.51641	12.277	18.1902	low-accumulating
Lactobacillus sakei subsp. sakei	NT14074	DSM 20017	Bacillota	Latilactobacillus	positive	probiotic bacteria	4			18.2954	low-accumulating
Lactobacillus salivarius	NT14072	DSM 20555	Bacillota	Ligilactobacillus	positive	probiotic bacteria	4			18.3812	low-accumulating
Lactococcus lactis SB-150	SB-150		Bacillota	Lactococcus	positive	kefir	5			17.8337	low-accumulating
Lactococcus lactis SB-17	SB-17		Bacillota	Lactococcus	positive	kefir	5			10.7144	low-accumulating
Lactococcus lactis SB-261	SB-261		Bacillota	Lactococcus	positive	kefir	5			8.9265	low-accumulating
Lactococcus lactis SB-352	SB-352		Bacillota	Lactococcus	positive	kefir	5			8.55655	low-accumulating
Leuconostoc mesenteroides	SB-230a		Bacillota	Leuconostoc	positive	kefir	5			13.75	low-accumulating
Odoribacter splanchnicus	NT5081	DSM 20712	Bacteroidota	Odoribacter	negative	Human commensal	7	0.49642	47.709	46.2369	high-accumulating
Parabacteroides distasonis	NT5074	DSM 20701	Bacteroidota	Parabacteroides	negative	Human commensal	7	0.90092	62.806	39.005	high-accumulating
Parabacteroides merdae	NT5071	DSM 19495	Bacteroidota	Parabacteroides	negative	Human commensal	3	1.47419	56.928	36.8243	high-accumulating
Parvimonas micra	NT5015	DSM 20468	Bacillota	Parvimonas	positive	Human commensal	6			18.5984	low-accumulating
Phocaeicola coprocola	KPG14	DSM 17136	Bacteroidota	Phocaeicola	negative	Human commensal	7	3.1727	39.031	58.5262	high-accumulating
Phocaeicola vulgatus	KPG23	DSM 1447	Bacteroidota	Phocaeicola	negative	Human commensal	3	4.09003	70.12	33.8705	high-accumulating
Prevotella copri	KPG12	DSM 18205	Bacteroidota	Prevotella	negative	Human commensal	7	8.95581	48.256	52.4038	high-accumulating
Prevotella melaninogenica	NT5020	DSM 7089	Bacteroidota	Bacteroidota	negative	Human commensal	6			50.3549	high-accumulating
Pseudoflavonifractor capillosus	NT5008	DSM 23940	Bacillota	Pseudoflavonifractor	negative	Human commensal	6			19.6786	low-accumulating
Rhodotorula mucilaginosa	SB-353		Yeast	Yeast	yeast	Kefir	5			5.17801	low-accumulating
Roseburia hominis	NT5079	DSM 16839	Bacillota	Roseburia	positive	Human commensal	7	0.58114	58.992	40.0878	high-accumulating
Roseburia intestinalis	NT5011	DSM 14610	Bacillota	Roseburia	positive	Human commensal	3	0.81542	55.89	17.9012	low-accumulating
Roseburia inulinivorans	NT5012	DSM 16841	Bacillota	Roseburia	positive	Human commensal	6	0.96224	40.898	30.3091	high-accumulating
Ruminococcus bromii	NT5045	ATCC 27255	Bacillota	Ruminococcus	positive	Human commensal	6	2.49975	57.413	16.6245	low-accumulating
Ruminococcus gnavus	KPG22	DSM 108212	Bacillota	Ruminococcus	positive	Human commensal	3	0.75227	50.006	12.7592	low-accumulating
Streptococcus parasanguinis	NT5072	DSM 6778	Bacillota	Streptococcus	positive	Human commensal	3	0.22861	15.539	22.6536	low-accumulating
Streptococcus salivarius	NT5038	DSM 20560	Bacillota	Streptococcus	positive	Human commensal	3	0.58026	57.143	28.8137	high-accumulating
1 Dai, D. et al. GMrepo v2: a curated human gut microbiome database with special focus on disease markers and cross-dataset comparison. Nucleic Acids Res 50, D777-D784, doi:10.1093/nar/gkab1019 (2022).

## Sheet: SI Table 4
Supplementary Table 4. Genome sequencing of evolved B. uniformis populations identified 55 variants linked to PFNA and PFOA exposure.
Related to Figure 4a
Position	Sample_ID	Type	Reference	Alternate	STRAND	NT_POS	AA_POS	Compound	Reference_depth	Alternate_depth	Allele_frequency	Effect	Gene_ID	Protein
369979	G2	snp	C	T	+	1766/2541	589/846	PFOA	152	248	0.62	Missense	peg.319	Glycosyl hydrolase family 3 C-terminal domain protein
1140402	G2	snp	G	A	+	118/2535	40/844	PFOA	368	29	0.073	Missense	peg.902	Glycosyl hydrolase family 9
1201854	G2	snp	A	G	-	1990/3180	664/1059	PFOA	307	17	0.0525	Missense	peg.962	RND efflux system inner membrane transporter
1202024	B3	snp	G	A	-	1820/3180	607/1059	PFNA	0	432	1	Missense	peg.962	RND efflux system inner membrane transporter
1202128	C3	snp	C	T	-	1716/3180	572/1059	PFNA	414	54	0.1154	Missense	peg.962	RND efflux system inner membrane transporter
1202128	F2	snp	C	T	-	1716/3180	572/1059	PFOA	0	355	1	Missense	peg.962	RND efflux system inner membrane transporter
1202871	E2	snp	T	C	-	973/3180	325/1059	PFOA	0	309	1	Missense	peg.962	RND efflux system inner membrane transporter
1202871	D3	snp	T	C	-	973/3180	325/1059	PFNA	0	364	1	Missense	peg.962	RND efflux system inner membrane transporter
1203036	A3	snp	T	C	-	808/3180	270/1059	PFNA	13	374	0.9664	Missense	peg.962	RND efflux system inner membrane transporter
1203036	H2	snp	T	C	-	808/3180	270/1059	PFOA	5	339	0.9855	Missense	peg.962	RND efflux system inner membrane transporter
1203716	C3	snp	G	A	-	128/3180	43/1059	PFNA	29	341	0.9216	Missense	peg.962	RND efflux system inner membrane transporter
1922578	G2	complex	TGT	ATC	-	21/3024	7/1007	PFOA	34	3	0.0811	Missense	peg.1544	SusC/RagA family TonB-linked outer membrane protein
1922584	D3	snp	C	T	-	15/3024	5/1007	PFNA	28	4	0.125	Synonymous	peg.1544	SusC/RagA family TonB-linked outer membrane protein
1932347	E2	complex	CGGCATGC	CGGTATGA	+	237/3261	79/1086	PFOA	128	5	0.0376	Missense	peg.1555	TonB-dependent receptor plug
1932347	E2	complex	CGGCATGC	TGGTATGC	+	237/3261	79/1086	PFOA	128	6	0.0448	Missense	peg.1555	TonB-dependent receptor plug
1940015	C3	complex	CCAG	TCAA	+	2976-09-01	3/991	PFNA	185	13	0.0657	Synonymous	peg.1562	TonB-dependent receptor plug
2210029	G2	snp	A	G	+	532/2052	178/683	PFOA	328	21	0.0602	Missense	peg.1783	Putative cytochrome c-type biogenesis protein CcsB
2927429	G2	snp	G	C	+	291/1248	97/415	PFOA	339	25	0.0687	Synonymous	peg.2427	Bacterial lipoprotein (DUF940)
2927444	G2	snp	C	T	+	306/1248	102/415	PFOA	340	20	0.0556	Synonymous	peg.2427	Bacterial lipoprotein (DUF940)
2927456	G2	snp	T	C	+	318/1248	106/415	PFOA	351	20	0.0539	Synonymous	peg.2427	Bacterial lipoprotein (DUF940)
3507723	E2	del,ins	TA	TAA	+	1502/1545	501/514	PFOA	239	10	0.0402	Frameshift	peg.2946	Polysaccharide biosynthesis protein
3507723	E2	del,ins	TA	T	+	1502/1545	501/514	PFOA	239	3	0.0124	Frameshift	peg.2946	Polysaccharide biosynthesis protein
3823393	E2	del,ins	CA	C	+	14/1371	5/456	PFOA	227	6	0.0258	Frameshift	peg.3252	Two-component transcriptional response regulator LuxR family
3823393	E2	del,ins	CA	CAA	+	14/1371	5/456	PFOA	227	6	0.0258	Frameshift	peg.3252	Two-component transcriptional response regulator LuxR family
4164529	B3	snp	G	A	-	870/1311	290/436	PFNA	50	373	0.8818	Synonymous	peg.3560	DUF58 domain-containing protein
4416500	G2	snp	C	T	+	1127/1941	376/646	PFOA	346	36	0.0942	Missense	peg.3778	Cadmium-exporting ATPase

## Sheet: SI Table 5
Supplementary Table 5. PFNA interacting proteins as determined by thermal proteome profiling.
Entry.Name	Gene	Protein.Description	Organism	sample	representative	clustername	nObs	min_qupm	max_qupm	nCoeffsH0	nCoeffsH1	rssH0	rssH1	df1	df2	F_statistic	pEC50H1	slopeH1	pEC50_slopeH1	detected_effectH1	nObsRound	pi	FDR
PANB_ECOLI	panB	3-methyl-2-oxobutanoate hydroxymethyltransferase	Ecoli	wt_live	panB	panB	63	7	9	9	22	2.25916	0.0707732	13	41	89.2877	5.89524	1.24024	-0.0473331	stability	60	0.999165	0
FRMA_ECOLI	frmA	S-(hydroxymethyl)glutathione dehydrogenase	Ecoli	wt_live	frmA	frmA	56	7	13	8	20	1.12374	0.0390224	12	36	68.7747	5.90395	-0.357093	-0.0631504	stability	60	0.998372	0.0249593
ACCD_ECOLI	accD	Acetyl-coenzyme A carboxylase carboxyl transferase subunit beta	Ecoli	wt_live	accD	accD	56	15	21	8	20	1.62389	0.0840442	12	36	52.0381	5.90401	-0.384735	-0.0570088	stability	60	0.997579	0.0332526
GLO2_ECOLI	gloB	Hydroxyacylglutathione hydrolase GloB	Ecoli	wt_live	gloB	gloB	56	3	6	8	20	1.65976	0.102699	12	36	44.0887	5.84655	-0.0545856	0.152696	stability	60	0.996911	0.0747683
BGLA_ECOLI	bglA	6-phospho-beta-glucosidase BglA	Ecoli	wt_live	bglA	bglA	56	9	24	8	20	3.54281	0.245772	12	36	41.6131	5.80909	-2.02403	-0.026221	stability	60	0.996159	0.0796927
YBCH_ECOLI	ybcH	Uncharacterized protein YbcH	Ecoli	wt_live	ybcH	ybcH	63	2	10	9	22	1.7162	0.118735	13	41	41.3327	5.89551	-0.510368	-0.0905342	stability	60	0.995324	0.0663549
PTKC_ECOLI	gatC	PTS system galactitol-specific EIIC component	Ecoli	wt_live	gatC	gatC	49	2	3	7	18	1.34893	0.111602	11	31	28.3292	5.90516	-0.217444	-0.132257	stability	50	0.983871	0
NUOL_ECOLI	nuoL	NADH-quinone oxidoreductase subunit L	Ecoli	wt_live	nuoL	nuoL	35	2	5	5	14	1.27223	0.139648	9	21	20.0326	5.89771	-0.0521089	0.173848	stability	40	0.997959	0
YJGR_ECOLI	yjgR	Uncharacterized protein YjgR	Ecoli	wt_live	yjgR	yjgR	42	4	15	6	16	1.02972	0.230697	10	26	9.65438	5.90649	3.35329	0.0133321	stability	40	0.996122	0.0498061
PBPA_ECOLI	mrcA	Penicillin-binding protein 1A	Ecoli	wt_live	mrcA	mrcA	42	9	14	6	16	0.476521	0.1042	10	26	9.20206	6.47691	7.88218	0.00389314	stability	40	0.994182	0.0497091
WECG_ECOLI	wecG	UDP-N-acetyl-D-mannosaminuronic acid transferase	Ecoli	wt_live	wecG	wecG	42	5	9	6	16	0.502951	0.122996	10	26	8.128	5.90471	3.20494	0.0133689	stability	40	0.992343	0.0620214
RL34_ECOLI	rpmH	50S ribosomal protein L34	Ecoli	wt_live	rpmH	rpmH	42	3	3	6	16	1.35699	0.362101	10	26	7.85194	6.80618	5.30424	-0.00351839	expression/solubility	40	0.990301	0.0495151
PHOB_ECOLI	phoB	Phosphate regulon transcriptional regulatory protein PhoB	Ecoli	wt_live	phoB	phoB	42	2	4	6	16	0.401405	0.10812	10	26	7.02117	5.00639	14.7341	-0.00926939	expression/solubility	40	0.988764	0.082397
EPMB_ECOLI	epmB	L-lysine 2,3-aminomutase	Ecoli	wt_lysate	epmB	epmB	63	2	7	9	22	16.6716	0.856917	13	41	62.5701	5.42125	10.6577	-3.24e-05	stability	60	0.999202	0.0499601
YBJD_ECOLI	ybjD	Uncharacterized protein YbjD	Ecoli	wt_lysate	ybjD	ybjD	28	6	9	4	12	1.47458	0.0564437	8	16	51.9949	5.91693	4.17428	0.0179859	expression/solubility	30	0.996564	0
WAAU_ECOLI	waaU	Lipopolysaccharide 1,2-N-acetylglucosaminetransferase	Ecoli	wt_lysate	waaU	waaU	28	3	3	4	12	0.376743	0.0220293	8	16	26.9674	5.40106	-41.7868	-0.0256135	stability	30	0.993127	0
MENA_ECOLI	menA	1,4-dihydroxy-2-naphthoate octaprenyltransferase	Ecoli	wt_lysate	menA	menA	49	2	3	7	18	2.1081	0.307963	11	31	17.4425	6.36962	-10.1546	-0.00661798	stability	50	0.983885	0.0491942
AMTB_ECOLI	amtB	Ammonium transporter AmtB	Ecoli	wt_lysate	amtB	amtB	49	2	3	7	18	2.18731	0.446957	11	31	11.8275	5.89832	5.36798	0.0134217	stability	50	0.966921	0.024173
FDOI_ECOLI	fdoI	Formate dehydrogenase, cytochrome b556(fdo) subunit	Ecoli	wt_lysate	fdoI	fdoI	49	2	2	7	18	3.6355	1.11955	11	31	6.99318	5.958	3.75245	0.020266	stability	50	0.949958	0.0158326
HMP_ECOLI	hmp	Flavohemoprotein	Ecoli	tolC_live	hmp	hmp	42	4	17	7	18	5.45223	0.109605	11	24	107.651	5.81075	-6.22506	-0.0195807	stability	40	0.997319	0
GLMU_ECOLI	glmU	Bifunctional protein GlmU	Ecoli	tolC_live	glmU	glmU	48	4	23	8	20	2.93967	0.0783196	12	28	81.7707	5.91421	-3.02878	-0.0218934	stability	50	0.999206	0
SYP_ECOLI	proS	Proline--tRNA ligase	Ecoli	tolC_live	proS	proS	54	3	41	9	22	2.70668	0.140254	13	32	45.9631	5.85454	-8.19653	-0.0191696	stability	50	0.998413	0
ACCC_ECOLI	accC	Biotin carboxylase	Ecoli	tolC_live	accC	accC	48	6	35	8	20	1.53417	0.148169	12	28	22.7879	5.87185	-0.581269	-0.0391415	stability	50	0.997659	0.0166276
FUMB_ECOLI	fumB	Fumarate hydratase class I, anaerobic	Ecoli	tolC_live	fumB	fumB	54	5	27	9	22	1.51824	0.174064	13	32	19.798	5.82376	-6.68445	-0.0174762	stability	50	0.996865	0.0124608
FABH_ECOLI	fabH	3-oxoacyl-[acyl-carrier-protein] synthase 3	Ecoli	tolC_live	fabH	fabH	48	5	14	8	20	0.599789	0.0620414	12	28	18.5603	6.35219	-0.0657339	0.175243	stability	50	0.996071	0.00996071
FTSY_ECOLI	ftsY	Signal recognition particle receptor FtsY	Ecoli	tolC_live	ftsY	ftsY	48	13	24	8	20	0.6804	0.0904715	12	28	14.9402	5.67024	-5.59044	-0.0196096	stability	50	0.995317	0.0165886
MTOX_ECOLI	solA	N-methyl-L-tryptophan oxidase	Ecoli	tolC_live	solA	solA	48	5	13	8	20	0.811177	0.123822	12	28	13.2646	5.99733	-3.99969	0.0155423	stability	50	0.994523	0.0142075
TNAA_ECOLI	tnaA	Tryptophanase	Ecoli	tolC_live	tnaA	tnaA	54	22	44	9	22	1.35422	0.232992	13	32	12.6107	5.93943	-4.60743	-0.0176028	stability	50	0.99373	0.0124216
SYS_ECOLI	serS	Serine--tRNA ligase	Ecoli	tolC_live	serS	serS	54	5	35	9	22	1.03573	0.198068	13	32	10.9562	5.84771	-6.3808	-0.00968932	stability	50	0.993054	0.0275848
YQJI_ECOLI	yqjI	Transcriptional regulator YqjI	Ecoli	tolC_live	yqjI	yqjI	54	5	15	9	22	0.791696	0.153203	13	32	10.5615	6.04235	-0.0859087	0.186191	stability	50	0.99226	0.0248065
DAPE_ECOLI	dapE	Succinyl-diaminopimelate desuccinylase	Ecoli	tolC_live	dapE	dapE	54	6	14	9	22	0.546804	0.105202	13	32	10.1902	5.93396	-6.56509	-0.0136466	stability	50	0.991506	0.0270411
RL1_ECOLI	rplA	50S ribosomal protein L1	Ecoli	tolC_live	rplA	rplA	54	17	26	9	22	0.561781	0.110522	13	32	9.97623	5.75832	-3.39882	-0.0177511	stability	50	0.990712	0.0247678
MRAY_ECOLI	mraY	Phospho-N-acetylmuramoyl-pentapeptide-transferase	Ecoli	tolC_live	mraY	mraY	54	2	3	9	22	4.22353	0.99209	13	32	8.9853	5.79205	4.91214	0.0140812	stability	50	0.990115	0.0418895
YPEA_ECOLI	ypeA	Acetyltransferase YpeA	Ecoli	tolC_live	ypeA	ypeA	54	2	4	9	22	1.97784	0.462176	13	32	8.88187	5.90668	-4.086	0.00569415	stability	50	0.989321	0.0388662
QOR1_ECOLI	qorA	Quinone oxidoreductase 1	Ecoli	tolC_live	qorA	qorA	48	12	17	8	20	1.41191	0.330872	12	28	8.42044	6.80618	-0.265783	0.0252155	stability	50	0.988527	0.036246
BAER_ECOLI	baeR	Transcriptional regulatory protein BaeR	Ecoli	tolC_live	baeR	baeR	48	2	14	8	20	0.809284	0.184618	12	28	8.40735	5.91954	21.016	0.0131816	stability	50	0.987733	0.0339533
HTPG_ECOLI	htpG	Chaperone protein HtpG	Ecoli	tolC_live	htpG	htpG	54	7	59	9	22	1.28756	0.310843	13	32	8.37122	5.75574	-9.88124	-0.0161661	stability	50	0.986939	0.0319304
TPIS_ECOLI	tpiA	Triosephosphate isomerase	Ecoli	tolC_live	tpiA	tpiA	54	8	23	9	22	0.741856	0.174264	13	32	8.35109	5.00004	-9.25132	-0.0267751	stability	50	0.986145	0.0301322
RHO_ECOLI	rho	Transcription termination factor Rho	Ecoli	tolC_live	rho	rho	54	4	33	9	22	0.615641	0.143531	13	32	8.28182	5.98458	-9.06712	-0.0133706	stability	50	0.98539	0.0311176
ODP1_ECOLI	aceE	Pyruvate dehydrogenase E1 component	Ecoli	tolC_live	aceE	aceE	54	11	71	9	22	0.688097	0.163915	13	32	8.15524	5	-7.03468	-0.0287052	stability	50	0.984596	0.0295379
SSPA_ECOLI	sspA	Stringent starvation protein A	Ecoli	tolC_live	sspA	sspA	54	3	12	9	22	0.636393	0.156305	13	32	7.79856	5.9784	-0.016238	-0.922926	stability	50	0.98388	0.032796
RS21_ECOLI	rpsU	30S ribosomal protein S21	Ecoli	tolC_live	rpsU	rpsU	54	5	8	9	22	1.38931	0.356029	13	32	7.78127	5.93394	-3.98985	0.0183864	expression/solubility	50	0.983125	0.0335156
SYA_ECOLI	alaS	Alanine--tRNA ligase	Ecoli	tolC_live	alaS	alaS	48	5	66	8	20	0.981337	0.241081	12	28	7.77751	6.03815	-0.0448727	0.220098	stability	50	0.982331	0.0320325
DDLB_ECOLI	ddlB	D-alanine--D-alanine ligase B	Ecoli	tolC_live	ddlB	ddlB	48	10	14	8	20	0.31393	0.0705507	12	28	7.57729	5.86245	-24.4672	-0.012464	stability	50	0.981693	0.0388587
CLPB_ECOLI	clpB	Chaperone protein ClpB	Ecoli	tolC_live	clpB	clpB	54	10	83	9	22	1.46692	0.387608	13	32	7.49243	5.05501	-7.53755	-0.0279586	stability	50	0.980937	0.0392375
RL9_ECOLI	rplI	50S ribosomal protein L9	Ecoli	tolC_live	rplI	rplI	54	11	20	9	22	0.943752	0.245652	13	32	7.47223	5.85606	-2.64703	-0.0170997	stability	50	0.980182	0.0395843
YBDG_ECOLI	ybdG	Miniconductance mechanosensitive channel YbdG	Ecoli	tolC_live	ybdG	ybdG	48	3	10	8	20	1.0077	0.263288	12	28	7.19998	6.00727	1.24692	0.0206428	stability	50	0.979621	0.0489811
BGLA_ECOLI	bglA	6-phospho-beta-glucosidase BglA	Ecoli	tolC_live	bglA	bglA	48	3	30	8	20	1.0617	0.278632	12	28	7.17983	5.97665	-0.0244715	-0.872783	stability	50	0.978865	0.0489433
DAUA_ECOLI	dauA	C4-dicarboxylic acid transporter DauA	Ecoli	tolC_live	dauA	dauA	54	3	10	9	22	0.296093	0.0734041	13	32	6.96003	6.04882	-3.87649	-0.0011336	stability	50	0.97811	0.0489055
RL5_ECOLI	rplE	50S ribosomal protein L5	Ecoli	tolC_live	rplE	rplE	54	16	22	9	22	0.960664	0.26557	13	32	6.91431	5.67217	-0.779028	0.00646617	stability	50	0.977393	0.0504986
DADA_ECOLI	dadA	D-amino acid dehydrogenase	Ecoli	tolC_live	dadA	dadA	48	3	11	8	20	2.71906	0.759246	12	28	6.83363	5.87295	-3.43964	0.014828	stability	50	0.976598	0.0488299
RL16_ECOLI	rplP	50S ribosomal protein L16	Ecoli	tolC_live	rplP	rplP	54	5	7	9	22	0.8406	0.233842	13	32	6.80116	5.9607	-1.88211	0.0141018	stability	50	0.97592	0.0518457
RL28_ECOLI	rpmB	50S ribosomal protein L28	Ecoli	tolC_live	rpmB	rpmB	54	6	10	9	22	1.76004	0.503104	13	32	6.78529	5	-1.67	-0.0274541	stability	50	0.975125	0.0502337
SYH_ECOLI	hisS	Histidine--tRNA ligase	Ecoli	tolC_live	hisS	hisS	48	6	33	8	20	0.462939	0.120583	12	28	6.76317	5.84178	-2.67586	-0.0167441	stability	50	0.97433	0.0487165
RL3_ECOLI	rplC	50S ribosomal protein L3	Ecoli	tolC_live	rplC	rplC	54	12	24	9	22	1.18388	0.336691	13	32	6.72939	5.28934	-2.64411	-0.0222275	stability	50	0.973574	0.0486787
RBN_ECOLI	rbn	Ribonuclease BN	Ecoli	tolC_live	rbn	rbn	54	9	12	9	22	0.146086	0.0334527	13	32	6.34654	5.94957	-5.16552	-0.012086	stability	50	0.973282	0.0648855
RL4_ECOLI	rplD	50S ribosomal protein L4	Ecoli	tolC_live	rplD	rplD	54	7	19	9	22	2.21958	0.670396	13	32	6.32561	5	-0.814876	-0.00959939	stability	50	0.972487	0.0630803
DHAK_ECOLI	dhaK	PEP-dependent dihydroxyacetone kinase, dihydroxyacetone-binding subunit DhaK	Ecoli	tolC_live	dhaK	dhaK	48	10	18	8	20	0.259915	0.0682636	12	28	6.12817	5.00098	-12.2071	-0.0265609	stability	50	0.971769	0.0639322
MENA_ECOLI	menA	1,4-dihydroxy-2-naphthoate octaprenyltransferase	Ecoli	tolC_live	menA	menA	54	2	5	9	22	0.482716	0.141095	13	32	6.08551	5.88091	-12.9989	-0.0133058	stability	50	0.970974	0.0622419
IDH_ECOLI	icd	Isocitrate dehydrogenase [NADP]	Ecoli	tolC_live	icd	icd	48	21	35	8	20	0.547427	0.157507	12	28	6.06647	6.24092	-16.1097	-0.00682184	stability	50	0.970218	0.0618514
ARLY_ECOLI	argH	Argininosuccinate lyase	Ecoli	tolC_live	argH	argH	48	9	18	8	20	0.401621	0.113504	12	28	6.00207	6.06876	-32.8695	-0.00939971	stability	50	0.969538	0.0638476
FRMA_ECOLI	frmA	S-(hydroxymethyl)glutathione dehydrogenase	Ecoli	tolC_live	frmA	frmA	48	7	14	8	20	0.200161	0.0515212	12	28	5.92598	5.90457	-16.2437	-0.0124891	stability	50	0.96882	0.064588
RL14_ECOLI	rplN	50S ribosomal protein L14	Ecoli	tolC_live	rplN	rplN	54	5	11	9	22	1.24314	0.390159	13	32	5.88413	5	-1.6739	-0.0260235	stability	50	0.968101	0.0652905
RS5_ECOLI	rpsE	30S ribosomal protein S5	Ecoli	tolC_live	rpsE	rpsE	54	10	14	9	22	0.43016	0.128927	13	32	5.81564	5	-30.6994	-0.0237989	stability	50	0.967383	0.0659579
RL21_ECOLI	rplU	50S ribosomal protein L21	Ecoli	tolC_live	rplU	rplU	54	5	8	9	22	0.532737	0.164778	13	32	5.69747	5	-0.898184	0.0137632	stability	50	0.966779	0.069823
ODP2_ECOLI	aceF	Dihydrolipoyllysine-residue acetyltransferase component of pyruvate dehydrogenase complex	Ecoli	tolC_live	aceF	aceF	54	9	50	9	22	0.401276	0.123535	13	32	5.56885	5.72684	-4.64219	-0.0197283	stability	50	0.966253	0.0756198
RL15_ECOLI	rplO	50S ribosomal protein L15	Ecoli	tolC_live	rplO	rplO	54	8	14	9	22	1.3999	0.45879	13	32	5.55424	5	-1.59738	-0.028256	stability	50	0.965457	0.0739499
G6PI_ECOLI	pgi	Glucose-6-phosphate isomerase	Ecoli	tolC_live	pgi	pgi	54	11	34	9	22	0.494614	0.157425	13	32	5.44197	5.23438	-13.1293	-0.0235482	stability	50	0.964776	0.0753731
DGOD_ECOLI	dgoD	D-galactonate dehydratase	Ecoli	tolC_live	dgoD	dgoD	54	2	5	9	22	0.411849	0.130603	13	32	5.3678	5.89349	5.12613	0.0151936	expression/solubility	50	0.964018	0.0747606
RSMA_ECOLI	rsmA	Ribosomal RNA small subunit methyltransferase A	Ecoli	tolC_live	rsmA	rsmA	48	2	9	8	20	0.313037	0.0962382	12	28	5.20919	6.32034	-0.339185	0.0620076	stability	50	0.963568	0.0819032
RL20_ECOLI	rplT	50S ribosomal protein L20	Ecoli	tolC_live	rplT	rplT	54	9	12	9	22	1.17161	0.405967	13	32	5.08392	5.86968	-3.32516	0.014369	stability	50	0.963155	0.0897056
KPYK2_ECOLI	pykA	Pyruvate kinase II	Ecoli	tolC_live	pykA	pykA	54	16	36	9	22	0.73843	0.254717	13	32	5.00432	5.81213	-11.1576	-0.0136105	stability	50	0.962665	0.0953408
RL6_ECOLI	rplF	50S ribosomal protein L6	Ecoli	tolC_live	rplF	rplF	54	11	15	9	22	0.481121	0.163383	13	32	4.95803	5	-1.98608	-0.026889	stability	50	0.96206	0.0980212
UCPA_ECOLI	ucpA	Oxidoreductase UcpA	Ecoli	tolC_live	ucpA	ucpA	54	13	19	9	22	1.2722	0.451637	13	32	4.91681	5.96369	-0.686983	-0.0140233	stability	50	0.961416	0.0997024
RNR_ECOLI	rnr	Ribonuclease R	Ecoli	tolC_live	rnr	rnr	48	4	47	8	20	0.553397	0.186328	12	28	4.89867	5.90872	-4.03248	-0.0109882	stability	50	0.960657	0.0986857
PYRB_ECOLI	pyrB	Aspartate carbamoyltransferase catalytic subunit	Ecoli	tolC_live	pyrB	pyrB	54	15	19	9	22	0.669478	0.235632	13	32	4.82843	5.97521	5.0081	0.0166974	stability	50	0.960166	0.103732
LPTB_ECOLI	lptB	Lipopolysaccharide export system ATP-binding protein LptB	Ecoli	tolC_live	lptB	lptB	48	8	15	8	20	0.177795	0.0534208	12	28	4.82348	5.85525	-10.6532	-0.013715	stability	50	0.959407	0.102673
DBHA_ECOLI	hupA	DNA-binding protein HU-alpha	Ecoli	tolC_live	hupA	hupA	54	5	7	9	22	0.495868	0.172231	13	32	4.81309	6.04613	0.35736	0.0368261	stability	50	0.958609	0.100819
RS3_ECOLI	rpsC	30S ribosomal protein S3	Ecoli	tolC_live	rpsC	rpsC	54	10	23	9	22	0.807119	0.287701	13	32	4.7907	5	-2.83312	-0.0237158	stability	50	0.957812	0.099028
MINE_ECOLI	minE	Cell division topological specificity factor	Ecoli	tolC_live	minE	minE	54	4	8	9	22	0.583919	0.205784	13	32	4.77398	5.99976	6.64896	0.0183193	stability	50	0.95709	0.0988993
RL13_ECOLI	rplM	50S ribosomal protein L13	Ecoli	tolC_live	rplM	rplM	54	15	18	9	22	0.467943	0.163085	13	32	4.76497	5	-5.6979	-0.0187018	stability	50	0.956331	0.0979847
GLRX1_ECOLI	grxA	Glutaredoxin 1	Ecoli	tolC_live	grxA	grxA	54	3	5	9	22	0.514804	0.180942	13	32	4.74586	5.79414	1.78611	-0.018704	stability	50	0.955648	0.0986475
ACRD_ECOLI	acrD	Probable aminoglycoside efflux pump	Ecoli	tolC_live	acrD	acrD	48	2	7	8	20	0.340091	0.113138	12	28	4.74124	5.91771	3.65185	0.0159611	stability	50	0.954888	0.0977624
YIDE_ECOLI	yidE	Putative transport protein YidE	Ecoli	tolC_live	yidE	yidE	54	5	8	9	22	0.276846	0.0928424	13	32	4.72679	6.80618	-2.20819	0.00467742	stability	50	0.954167	0.097653
PFKA_ECOLI	pfkA	ATP-dependent 6-phosphofructokinase isozyme 1	Ecoli	tolC_live	pfkA	pfkA	54	20	22	9	22	0.199723	0.0642208	13	32	4.71798	5.92697	-2.045	-0.0161318	stability	50	0.953369	0.0960702
RL2_ECOLI	rplB	50S ribosomal protein L2	Ecoli	tolC_live	rplB	rplB	54	19	24	9	22	0.574552	0.204169	13	32	4.71036	5	-3.25173	-0.0220923	stability	50	0.952571	0.0945354
NUOJ_ECOLI	nuoJ	NADH-quinone oxidoreductase subunit J	Ecoli	tolC_live	nuoJ	nuoJ	54	2	3	9	22	0.575694	0.205032	13	32	4.69554	5.05073	9.15371	-0.0260798	stability	50	0.951773	0.0930465
PCKA_ECOLI	pckA	Phosphoenolpyruvate carboxykinase (ATP)	Ecoli	tolC_live	pckA	pckA	54	10	45	9	22	0.314126	0.107826	13	32	4.65987	5.53529	-16.3941	-0.0179287	stability	50	0.951013	0.0923042
ACCD_ECOLI	accD	Acetyl-coenzyme A carboxylase carboxyl transferase subunit beta	Ecoli	tolC_live	accD	accD	54	4	23	9	22	0.350619	0.123	13	32	4.5814	5.70156	-10.8611	-0.0156958	stability	50	0.950519	0.0964294
RS4_ECOLI	rpsD	30S ribosomal protein S4	Ecoli	tolC_live	rpsD	rpsD	54	12	21	9	22	1.29613	0.483458	13	32	4.5595	5	-1.83845	-0.0283609	stability	50	0.949721	0.0949721
GLK_ECOLI	glk	Glucokinase	Ecoli	tolC_live	glk	glk	48	2	15	8	20	0.825778	0.298364	12	28	4.53254	6.80618	-0.510496	0.0194225	stability	50	0.948923	0.0935557
MAP1_ECOLI	map	Methionine aminopeptidase	Ecoli	tolC_live	map	map	54	9	19	9	22	0.141735	0.0444462	13	32	4.48999	5.98958	-1.29502	0.0259713	stability	50	0.948352	0.0961523
CARA_ECOLI	carA	Carbamoyl-phosphate synthase small chain	Ecoli	tolC_live	carA	carA	48	8	13	8	20	0.282649	0.0971689	12	28	4.42014	5.70813	-12.9406	-0.0155843	stability	50	0.947932	0.101286
RS9_ECOLI	rpsI	30S ribosomal protein S9	Ecoli	tolC_live	rpsI	rpsI	54	4	12	9	22	0.978065	0.369737	13	32	4.41842	5	-1.53942	-0.0294461	stability	50	0.947171	0.100477
RS7_ECOLI	rpsG	30S ribosomal protein S7	Ecoli	tolC_live	rpsG	rpsG	54	9	20	9	22	1.18237	0.449125	13	32	4.41736	5	-0.585857	-0.00132321	stability	50	0.946372	0.0990536
YEEN_ECOLI	yeeN	Probable transcriptional regulatory protein YeeN	Ecoli	tolC_live	yeeN	yeeN	54	2	9	9	22	0.544499	0.203289	13	32	4.35675	6.15877	7.4529	0.0079125	stability	50	0.945838	0.102051
ISPB_ECOLI	ispB	Octaprenyl diphosphate synthase	Ecoli	tolC_live	ispB	ispB	54	3	10	9	22	1.25672	0.483372	13	32	4.33962	6.01278	-4.95606	-0.0136029	stability	50	0.945115	0.101876
PEPD_ECOLI	pepD	Cytosol non-specific dipeptidase	Ecoli	tolC_live	pepD	pepD	54	23	32	9	22	0.0756137	0.0198845	13	32	4.31735	5	-4.54611	-0.0217441	stability	50	0.944542	0.104142
RS12_ECOLI	rpsL	30S ribosomal protein S12	Ecoli	tolC_live	rpsL	rpsL	54	7	11	9	22	0.962224	0.369602	13	32	4.30586	5.48918	-1.04013	0.0128356	expression/solubility	50	0.943856	0.104541
SPEA_ECOLI	speA	Biosynthetic arginine decarboxylase	Ecoli	tolC_live	speA	speA	54	14	25	9	22	0.315359	0.114948	13	32	4.28121	5.47903	-4.08748	-0.0196817	stability	50	0.94317	0.104928
TTCA_ECOLI	ttcA	tRNA-cytidine(32) 2-sulfurtransferase	Ecoli	tolC_live	ttcA	ttcA	48	13	20	8	20	0.211043	0.0722234	12	28	4.24031	5.71676	-2.84978	-0.0169277	stability	50	0.942634	0.107647
MENB_ECOLI	menB	1,4-dihydroxy-2-naphthoyl-CoA synthase	Ecoli	tolC_live	menB	menB	48	3	18	8	20	0.461583	0.171583	12	28	4.17386	5.83453	-3.59476	-0.0243853	stability	50	0.942099	0.110294
PPIB_ECOLI	ppiB	Peptidyl-prolyl cis-trans isomerase B	Ecoli	tolC_live	ppiB	ppiB	54	6	13	9	22	0.214477	0.0774515	13	32	4.09779	5.7114	-6.52233	0.00288714	stability	50	0.941525	0.112302
PRC_ECOLI	prc	Tail-specific protease	Ecoli	tolC_live	prc	prc	54	5	37	9	22	0.139164	0.0470923	13	32	4.07187	5	-13.5205	-0.0259271	stability	50	0.940913	0.113694
PUR8_ECOLI	purB	Adenylosuccinate lyase	Ecoli	tolC_live	purB	purB	48	11	23	8	20	0.149166	0.0498606	12	28	4.05846	5.77084	-20.3904	-0.0143025	stability	50	0.94015	0.112818
GYRA_ECOLI	gyrA	DNA gyrase subunit A	Ecoli	tolC_live	gyrA	gyrA	48	19	56	8	20	0.256543	0.0929995	12	28	4.04601	5.01189	-12.3477	-0.0272175	stability	50	0.939388	0.111962
UDP_ECOLI	udp	Uridine phosphorylase	Ecoli	tolC_live	udp	udp	54	7	16	9	22	1.0398	0.416672	13	32	4.0353	5.16525	-5.09451	-0.0262782	stability	50	0.9387	0.112212
AMPN_ECOLI	pepN	Aminopeptidase N	Ecoli	tolC_live	pepN	pepN	48	2	46	8	20	0.468936	0.180547	12	28	3.96167	5.7282	-4.16407	-0.0262525	stability	50	0.938501	0.119446
USPE_ECOLI	uspE	Universal stress protein E	Ecoli	tolC_live	uspE	uspE	54	4	18	9	22	0.610058	0.243648	13	32	3.95216	5.45197	-10.6952	-0.021791	stability	50	0.937775	0.119066
ARCA_ECOLI	arcA	Aerobic respiration control protein ArcA	Ecoli	tolC_live	arcA	arcA	54	8	18	9	22	0.25537	0.0967371	13	32	3.93464	5.22452	-7.27535	-0.0116616	stability	50	0.937125	0.119744
YBBO_ECOLI	ybbO	Uncharacterized oxidoreductase YbbO	Ecoli	tolC_live	ybbO	ybbO	48	7	12	8	20	0.450637	0.175773	12	28	3.86973	6.38792	-18.4506	-0.00462332	stability	50	0.936699	0.123521
RS19_ECOLI	rpsS	30S ribosomal protein S19	Ecoli	tolC_live	rpsS	rpsS	54	8	10	9	22	1.79774	0.749309	13	32	3.83968	5	-13.8741	-0.0132917	stability	50	0.936085	0.124642
CCA_ECOLI	cca	Multifunctional CCA protein	Ecoli	tolC_live	cca	cca	54	3	21	9	22	0.128739	0.0451163	13	32	3.81718	5	-1.78345	-0.0337758	stability	50	0.935396	0.124719
RL19_ECOLI	rplS	50S ribosomal protein L19	Ecoli	tolC_live	rplS	rplS	54	11	14	9	22	0.304769	0.119812	13	32	3.80989	5	-2.81213	-0.0254069	stability	50	0.934632	0.123789
UXAB_ECOLI	uxaB	Altronate oxidoreductase	Ecoli	tolC_live	uxaB	uxaB	48	2	17	8	20	0.392934	0.154203	12	28	3.78621	5.64678	-11.2894	-0.0201335	stability	50	0.934017	0.124863
PYRG_ECOLI	pyrG	CTP synthase	Ecoli	tolC_live	pyrG	pyrG	54	5	39	9	22	0.611644	0.25106	13	32	3.7815	5.86751	-5.42506	-0.0161787	stability	50	0.933253	0.123948
YJDN_ECOLI	yjdN	Protein YjdN	Ecoli	tolC_live	yjdN	yjdN	54	2	4	9	22	0.900069	0.373987	13	32	3.77944	5.94976	6.4636	0.0231297	expression/solubility	50	0.932489	0.12305
YJJI_ECOLI	yjjI	Uncharacterized protein YjjI	Ecoli	tolC_live	yjjI	yjjI	48	7	19	8	20	0.311284	0.120486	12	28	3.77184	5.64279	-0.948043	0.0243057	stability	50	0.931762	0.12265
PUR7_ECOLI	purC	Phosphoribosylaminoimidazole-succinocarboxamide synthase	Ecoli	tolC_live	purC	purC	48	9	19	8	20	0.748552	0.304519	12	28	3.74276	6.01179	-4.18816	-0.0119593	stability	50	0.931184	0.124158
SPPA_ECOLI	sppA	Protease 4	Ecoli	tolC_live	sppA	sppA	54	16	19	9	22	0.127115	0.0452099	13	32	3.7331	6.02408	-1.43598	-0.0128191	stability	50	0.930456	0.123751
MDH_ECOLI	mdh	Malate dehydrogenase	Ecoli	tolC_live	mdh	mdh	54	11	24	9	22	0.629836	0.261761	13	32	3.71151	5.44642	-14.2352	-0.0195735	stability	50	0.929803	0.124281
RS1_ECOLI	rpsA	30S ribosomal protein S1	Ecoli	tolC_live	rpsA	rpsA	54	15	63	9	22	0.469857	0.195054	13	32	3.64554	5.96892	-0.0393489	-0.999643	stability	50	0.929486	0.128943
EUTE_ECOLI	eutE	Acetaldehyde dehydrogenase (acetylating) EutE	Ecoli	tolC_live	eutE	eutE	30	2	9	5	14	0.257882	0.0718835	9	16	3.63512	6.80618	6.68156	-0.00147419	expression/solubility	30	0.973312	0.145997
RS11_ECOLI	rpsK	30S ribosomal protein S11	Ecoli	tolC_live	rpsK	rpsK	54	7	7	9	22	0.603786	0.259759	13	32	3.49417	5	-1.72051	-0.0209313	expression/solubility	50	0.930064	0.144476
FUCO_ECOLI	fucO	Lactaldehyde reductase	Ecoli	tolC_live	fucO	fucO	54	15	20	9	22	0.119049	0.0443585	13	32	3.45207	6.00485	-1.85479	-0.0170995	stability	50	0.929634	0.14749
CBPA_ECOLI	cbpA	Curved DNA-binding protein	Ecoli	tolC_live	cbpA	cbpA	54	6	23	9	22	0.369448	0.157138	13	32	3.43219	5	-5.15609	-0.030302	stability	50	0.929017	0.1482
PSPE_ECOLI	pspE	Thiosulfate sulfurtransferase PspE	Ecoli	tolC_live	pspE	pspE	54	5	6	9	22	0.265086	0.110856	13	32	3.4007	6.07889	0.169853	0.130091	stability	50	0.928586	0.151114
RS8_ECOLI	rpsH	30S ribosomal protein S8	Ecoli	tolC_live	rpsH	rpsH	54	8	17	9	22	0.620563	0.272261	13	32	3.38433	5.83043	-2.09216	-0.0259529	stability	50	0.92808	0.15309
YCCM_ECOLI	yccM	Putative electron transport protein YccM	Ecoli	tolC_live	yccM	yccM	54	2	4	9	22	0.121817	0.0464731	13	32	3.36497	6.52162	14.2001	-0.00200148	stability	50	0.927387	0.152847
UIDR_ECOLI	uidR	HTH-type transcriptional regulator UidR	Ecoli	tolC_live	uidR	uidR	54	2	6	9	22	2.30472	1.04071	13	32	3.35302	5.9479	3.2917	0.0127689	stability	50	0.926731	0.153038
FIS_ECOLI	fis	DNA-binding protein Fis	Ecoli	tolC_live	fis	fis	54	3	3	9	22	0.35452	0.153417	13	32	3.32231	5.87043	1.79735	0.0243654	stability	50	0.926224	0.154932
YHIN_ECOLI	yhiN	Uncharacterized protein YhiN	Ecoli	tolC_live	yhiN	yhiN	48	3	12	8	20	0.231043	0.095224	12	28	3.29312	5	-0.602982	0.00412328	stability	50	0.925792	0.157635
RL22_ECOLI	rplV	50S ribosomal protein L22	Ecoli	tolC_live	rplV	rplV	54	13	16	9	22	0.723016	0.323787	13	32	3.29147	5.11138	-3.13425	-0.013395	stability	50	0.924986	0.156091
PFLB_ECOLI	pflB	Formate acetyltransferase 1	Ecoli	tolC_live	pflB	pflB	54	29	65	9	22	0.418341	0.183994	13	32	3.28051	5.00261	-17.3224	-0.0273576	stability	50	0.924404	0.157067
HLDD_ECOLI	hldD	ADP-L-glycero-D-manno-heptose-6-epimerase	Ecoli	tolC_live	hldD	hldD	54	13	24	9	22	0.606207	0.270719	13	32	3.27735	5.77291	-2.75065	-0.00821135	stability	50	0.923672	0.156376
SECG_ECOLI	secG	Protein-export membrane protein SecG	Ecoli	tolC_live	secG	secG	54	2	2	9	22	0.752164	0.342677	13	32	3.19839	5	1.52215	-0.027457	stability	50	0.923573	0.162629
YBAB_ECOLI	ybaB	Nucleoid-associated protein YbaB	Ecoli	tolC_live	ybaB	ybaB	54	6	8	9	22	0.215865	0.0925899	13	32	3.17411	5.93818	0.607389	0.0181767	stability	50	0.92299	0.163512
SELA_ECOLI	selA	L-seryl-tRNA(Sec) selenium transferase	Ecoli	tolC_live	selA	selA	54	5	22	9	22	0.104209	0.0403752	13	32	3.1576	5.94148	-1.99537	-0.00812721	stability	50	0.922481	0.165179
PAEA_ECOLI	paeA	Polyamine export protein	Ecoli	tolC_live	paeA	paeA	48	4	8	8	20	0.121173	0.047188	12	28	3.15092	5.93015	-17.8251	-0.0125519	stability	50	0.921823	0.165225
MALK_ECOLI	malK	Maltose/maltodextrin import ATP-binding protein MalK	Ecoli	tolC_live	malK	malK	48	16	22	8	20	0.419692	0.185142	12	28	3.14859	5.21848	-16.5944	-0.0219467	stability	50	0.92109	0.16448
OSMC_ECOLI	osmC	Peroxiredoxin OsmC	Ecoli	tolC_live	osmC	osmC	54	11	12	9	22	0.226681	0.0986254	13	32	3.12405	5.95552	5.38514	0.0194667	stability	50	0.920803	0.16843
RL17_ECOLI	rplQ	50S ribosomal protein L17	Ecoli	tolC_live	rplQ	rplQ	54	11	14	9	22	0.716902	0.330584	13	32	3.12262	5	-7.1941	-0.0210399	stability	50	0.919995	0.166892
CECR_ECOLI	cecR	HTH-type transcriptional dual regulator CecR	Ecoli	tolC_live	cecR	cecR	54	5	8	9	22	0.301911	0.13427	13	32	3.12165	5.95288	4.10874	0.0148193	stability	50	0.919187	0.165378
SYFB_ECOLI	pheT	Phenylalanine--tRNA ligase beta subunit	Ecoli	tolC_live	pheT	pheT	54	4	59	9	22	0.603156	0.276948	13	32	3.119	5.98079	-0.0171116	-1.14443	stability	50	0.91838	0.16389
YAFV_ECOLI	yafV	Omega-amidase YafV	Ecoli	tolC_live	yafV	yafV	48	3	8	8	20	0.241669	0.103679	12	28	3.11001	6.00331	-10.7089	-0.00755569	stability	50	0.917683	0.163555
CCMA_ECOLI	ccmA	Cytochrome c biogenesis ATP-binding export protein CcmA	Ecoli	tolC_live	ccmA	ccmA	48	3	4	8	20	0.304733	0.134807	12	28	3.04087	5.95633	5.96299	0.0201807	stability	50	0.917802	0.171445
OPDA_ECOLI	prlC	Oligopeptidase A	Ecoli	tolC_live	prlC	prlC	54	6	43	9	22	0.266744	0.120402	13	32	3.00148	5	-0.515513	0.00738666	stability	50	0.917513	0.175128
RS14_ECOLI	rpsN	30S ribosomal protein S14	Ecoli	tolC_live	rpsN	rpsN	54	6	8	9	22	1.34765	0.642827	13	32	2.99829	6.01063	-2.89595	0.0208307	stability	50	0.916741	0.173964
SYW_ECOLI	trpS	Tryptophan--tRNA ligase	Ecoli	tolC_live	trpS	trpS	54	6	22	9	22	0.227282	0.101958	13	32	2.97125	6.33669	-17.2852	-0.0055823	stability	50	0.916339	0.176467
RPOC_ECOLI	rpoC	DNA-directed RNA polymerase subunit beta'	Ecoli	tolC_live	rpoC	rpoC	54	68	109	9	22	0.450241	0.210305	13	32	2.96877	5.42279	-3.98153	-0.0278296	stability	50	0.915604	0.175668
KGUA_ECOLI	gmk	Guanylate kinase	Ecoli	tolC_live	gmk	gmk	54	2	8	9	22	0.563607	0.265639	13	32	2.96325	5.74181	-8.86309	-0.017292	stability	50	0.91498	0.175958
ILVC_ECOLI	ilvC	Ketol-acid reductoisomerase (NADP(+))	Ecoli	tolC_live	ilvC	ilvC	48	4	22	8	20	0.634434	0.29498	12	28	2.94894	5.98633	-0.00508255	-1.51721	stability	50	0.914577	0.178377
RPOD_ECOLI	rpoD	RNA polymerase sigma factor RpoD	Ecoli	tolC_live	rpoD	rpoD	54	6	34	9	22	0.1829	0.0809615	13	32	2.93851	5.28242	-6.81516	-0.0255609	stability	50	0.913952	0.178636
DGCQ_ECOLI	dgcQ	Probable diguanylate cyclase DgcQ	Ecoli	tolC_live	dgcQ	dgcQ	48	2	5	8	20	0.550808	0.2555	12	28	2.93805	6.26077	-0.143605	0.145373	stability	50	0.913142	0.177136
AZOR_ECOLI	azoR	FMN-dependent NADH:quinone oxidoreductase	Ecoli	tolC_live	azoR	azoR	48	5	10	8	20	0.219232	0.096782	12	28	2.92805	5.89316	-0.765088	0.0250887	stability	50	0.912554	0.177744
GNSB_ECOLI	gnsB	Protein GnsB	Ecoli	tolC_live	gnsB	gnsB	54	6	7	9	22	0.383439	0.179277	13	32	2.92689	5	0.54569	-0.0260714	stability	50	0.91178	0.176615
TSAB_ECOLI	tsaB	tRNA threonylcarbamoyladenosine biosynthesis protein TsaB	Ecoli	tolC_live	tsaB	tsaB	48	4	6	8	20	0.179705	0.077977	12	28	2.91771	6.18297	-0.336659	0.059485	stability	50	0.911117	0.176529
LGUL_ECOLI	gloA	Lactoylglutathione lyase	Ecoli	tolC_live	gloA	gloA	54	6	9	9	22	0.332209	0.154739	13	32	2.90922	5	-1.01971	-0.000358349	stability	50	0.910528	0.177121
YCAR_ECOLI	ycaR	UPF0434 protein YcaR	Ecoli	tolC_live	ycaR	ycaR	54	3	7	9	22	0.498588	0.23641	13	32	2.90889	5.94599	0.532881	0.0495157	stability	50	0.909754	0.176018
A2MG_ECOLI	yfhM	Alpha-2-macroglobulin	Ecoli	tolC_live	yfhM	yfhM	54	15	64	9	22	0.229424	0.104497	13	32	2.89956	5.9639	-0.000322194	-0.0404652	stability	50	0.909202	0.176935
DKGA_ECOLI	dkgA	2,5-diketo-D-gluconic acid reductase A	Ecoli	tolC_live	dkgA	dkgA	48	11	23	8	20	0.316137	0.144214	12	28	2.89631	5.90028	-3.76665	-0.016027	stability	50	0.908427	0.175846
MALQ_ECOLI	malQ	4-alpha-glucanotransferase	Ecoli	tolC_live	malQ	malQ	54	4	37	9	22	0.159492	0.0703004	13	32	2.88751	5.90581	-1.57554	0.0216092	stability	50	0.907727	0.175429
GALE_ECOLI	galE	UDP-glucose 4-epimerase	Ecoli	tolC_live	galE	galE	54	3	16	9	22	0.140577	0.0612102	13	32	2.87078	5.96514	-0.00490811	-0.117387	stability	50	0.90732	0.17763
YIAD_ECOLI	yiaD	Probable lipoprotein YiaD	Ecoli	tolC_live	yiaD	yiaD	54	5	8	9	22	0.596363	0.286935	13	32	2.86113	5.93869	0.893224	0.0253659	expression/solubility	50	0.906729	0.178176
PURU_ECOLI	purU	Formyltetrahydrofolate deformylase	Ecoli	tolC_live	purU	purU	48	9	10	8	20	0.327156	0.150604	12	28	2.86043	5.01345	-16.74	-0.0266373	stability	50	0.905918	0.17678
NIKR_ECOLI	nikR	Nickel-responsive regulator	Ecoli	tolC_live	nikR	nikR	54	2	5	9	22	0.314746	0.147847	13	32	2.8508	5.31041	5.31149	-0.0191643	stability	50	0.905326	0.177319
RL23_ECOLI	rplW	50S ribosomal protein L23	Ecoli	tolC_live	rplW	rplW	54	4	7	9	22	0.656078	0.317251	13	32	2.84822	5.92834	-1.6669	-0.00507508	stability	50	0.904514	0.175947
FNR_ECOLI	fnr	Fumarate and nitrate reduction regulatory protein	Ecoli	tolC_live	fnr	fnr	48	2	8	8	20	0.417057	0.195349	12	28	2.83267	5.97186	-5.76423	0.0174311	stability	50	0.904106	0.178054
RS20_ECOLI	rpsT	30S ribosomal protein S20	Ecoli	tolC_live	rpsT	rpsT	54	7	7	9	22	1.80351	0.890822	13	32	2.82113	5	-4.8649	-0.0102109	stability	50	0.903441	0.177941
YDJJ_ECOLI	ydjJ	Uncharacterized zinc-type alcohol dehydrogenase-like protein YdjJ	Ecoli	tolC_live	ydjJ	ydjJ	48	2	5	8	20	0.161782	0.0708776	12	28	2.81959	5	-11.6178	-0.02348	stability	50	0.902702	0.177208
RS13_ECOLI	rpsM	30S ribosomal protein S13	Ecoli	tolC_live	rpsM	rpsM	54	6	15	9	22	0.58776	0.285133	13	32	2.81496	5	-1.05155	-0.025993	expression/solubility	50	0.901962	0.176484
TOLQ_ECOLI	tolQ	Tol-Pal system protein TolQ	Ecoli	tolC_live	tolQ	tolQ	54	7	13	9	22	0.183481	0.0834693	13	32	2.81049	5.95344	4.65924	0.0107974	stability	50	0.901186	0.175463
DXR_ECOLI	dxr	1-deoxy-D-xylulose 5-phosphate reductoisomerase	Ecoli	tolC_live	dxr	dxr	48	14	17	8	20	0.153866	0.067358	12	28	2.79609	5	-21.7942	-0.0259929	stability	50	0.900813	0.177792
ATMA_ECOLI	mgtA	Magnesium-transporting ATPase, P-type 1	Ecoli	tolC_live	mgtA	mgtA	48	17	30	8	20	0.16032	0.0708693	12	28	2.77476	5.97214	-4.24872	-0.00840083	stability	50	0.900732	0.182501
MSYB_ECOLI	msyB	Acidic protein MsyB	Ecoli	tolC_live	msyB	msyB	54	2	3	9	22	0.516096	0.251366	13	32	2.77309	6.12365	-9.11767	-0.00201192	stability	50	0.899955	0.181452
HDEB_ECOLI	hdeB	Acid stress chaperone HdeB	Ecoli	tolC_live	hdeB	hdeB	54	4	5	9	22	0.310836	0.148755	13	32	2.75328	5.93512	0.606303	0.0432055	stability	50	0.899434	0.182498
PLPHP_ECOLI	yggS	Pyridoxal phosphate homeostasis protein	Ecoli	tolC_live	yggS	yggS	54	10	14	9	22	0.111081	0.0481198	13	32	2.74006	5	10.0072	-0.027666	stability	50	0.89884	0.182937
CLSA_ECOLI	clsA	Cardiolipin synthase A	Ecoli	tolC_live	clsA	clsA	48	4	10	8	20	0.68756	0.335061	12	28	2.71296	5.92698	-1.71266	0.0106284	stability	50	0.898574	0.186011
YDJA_ECOLI	ydjA	Putative NAD(P)H nitroreductase YdjA	Ecoli	tolC_live	ydjA	ydjA	54	2	11	9	22	0.701064	0.348509	13	32	2.70969	5	-12.1191	-0.00900299	stability	50	0.897796	0.184957
AMN_ECOLI	amn	AMP nucleosidase	Ecoli	tolC_live	amn	amn	48	15	19	8	20	0.295892	0.139907	12	28	2.70026	5.60245	-23.7876	-0.0168082	stability	50	0.897128	0.184786
YCGM_ECOLI	ycgM	Uncharacterized protein YcgM	Ecoli	tolC_live	ycgM	ycgM	54	2	6	9	22	0.232053	0.110214	13	32	2.7001	5.67138	-18.6101	-0.0169115	stability	50	0.896313	0.183464
LRHA_ECOLI	lrhA	Probable HTH-type transcriptional regulator LrhA	Ecoli	tolC_live	lrhA	lrhA	54	6	9	9	22	0.196379	0.0922999	13	32	2.687	5.94699	-1.18084	-0.00663688	stability	50	0.895936	0.185587
MIPA_ECOLI	mipA	MltA-interacting protein	Ecoli	tolC_live	mipA	mipA	54	5	7	9	22	0.558979	0.277465	13	32	2.68693	5.75992	4.52462	0.0211634	stability	50	0.895121	0.184273
NUOI_ECOLI	nuoI	NADH-quinone oxidoreductase subunit I	Ecoli	tolC_live	nuoI	nuoI	48	9	13	8	20	0.30014	0.142836	12	28	2.67299	6.80618	-2.63511	-0.00447788	stability	50	0.894634	0.185513
RNE_ECOLI	rne	Ribonuclease E	Ecoli	tolC_live	rne	rne	54	17	57	9	22	0.234253	0.112002	13	32	2.67149	5.68391	-0.679795	0.0267799	stability	50	0.893891	0.184774
HSLO_ECOLI	hslO	33 kDa chaperonin	Ecoli	tolC_live	hslO	hslO	48	4	9	8	20	0.408351	0.198358	12	28	2.6454	5.87774	-12.1785	-0.0137638	stability	50	0.893987	0.190446
DUT_ECOLI	dut	Deoxyuridine 5'-triphosphate nucleotidohydrolase	Ecoli	tolC_live	dut	dut	54	4	6	9	22	0.221143	0.106131	13	32	2.63384	6.80618	3.60843	0.027271	stability	50	0.893535	0.191895
DHAS_ECOLI	asd	Aspartate-semialdehyde dehydrogenase	Ecoli	tolC_live	asd	asd	54	4	16	9	22	0.447692	0.223058	13	32	2.63135	5.0535	-7.30025	-0.0267311	stability	50	0.892719	0.190571
AIDB_ECOLI	aidB	Putative acyl-CoA dehydrogenase AidB	Ecoli	tolC_live	aidB	aidB	48	13	19	8	20	0.167414	0.0768483	12	28	2.62903	5.35569	-6.6619	-0.00411074	stability	50	0.891975	0.18981
RS10_ECOLI	rpsJ	30S ribosomal protein S10	Ecoli	tolC_live	rpsJ	rpsJ	54	7	10	9	22	0.25982	0.126352	13	32	2.62326	5.25891	-4.38907	-0.0148987	stability	50	0.891303	0.1896
SYE_ECOLI	gltX	Glutamate--tRNA ligase	Ecoli	tolC_live	gltX	gltX	54	7	32	9	22	0.362758	0.180232	13	32	2.604	5.88269	-16.5782	-0.0128198	stability	50	0.891069	0.192628
FTSH_ECOLI	ftsH	ATP-dependent zinc metalloprotease FtsH	Ecoli	tolC_live	ftsH	ftsH	54	15	43	9	22	0.145171	0.0674194	13	32	2.60378	5.98064	-1.71056	0.023799	stability	50	0.890288	0.191594
RAPZ_ECOLI	rapZ	RNase adapter protein RapZ	Ecoli	tolC_live	rapZ	rapZ	48	7	14	8	20	0.42044	0.206435	12	28	2.59817	5	-11.0187	-0.0262772	stability	50	0.889543	0.190838
AHR_ECOLI	ahr	Aldehyde reductase Ahr	Ecoli	tolC_live	ahr	ahr	54	8	11	9	22	0.111718	0.0501551	13	32	2.59718	5.9633	-0.180286	-0.00165049	stability	50	0.888725	0.18956
YEDD_ECOLI	yedD	Uncharacterized lipoprotein YedD	Ecoli	tolC_live	yedD	yedD	54	11	12	9	22	0.135381	0.0626915	13	32	2.57993	5.91712	2.86061	0.0173748	stability	50	0.888271	0.190927
RCSF_ECOLI	rcsF	Outer membrane lipoprotein RcsF	Ecoli	tolC_live	rcsF	rcsF	54	6	8	9	22	0.157829	0.0744941	13	32	2.57333	5.96149	0.877757	0.0301868	stability	50	0.887634	0.190968
SUFB_ECOLI	sufB	FeS cluster assembly protein SufB	Ecoli	tolC_live	sufB	sufB	54	19	20	9	22	0.124305	0.0570718	13	32	2.56902	5.89438	3.47699	0.0224849	stability	50	0.886889	0.190228
MPRA_ECOLI	mprA	Transcriptional repressor MprA	Ecoli	tolC_live	mprA	mprA	48	3	11	8	20	0.776444	0.390678	12	28	2.56327	6.20644	10.5324	0.0176546	stability	50	0.886288	0.190527
YBCH_ECOLI	ybcH	Uncharacterized protein YbcH	Ecoli	tolC_live	ybcH	ybcH	54	5	10	9	22	0.166354	0.0795977	13	32	2.53641	5.80524	2.26319	0.0221205	stability	50	0.886486	0.196471
SDHL_ECOLI	sdaA	L-serine dehydratase 1	Ecoli	tolC_live	sdaA	sdaA	54	3	11	9	22	0.219035	0.107289	13	32	2.53507	5	-3.06058	-0.035859	stability	50	0.885666	0.195193
FRMR_ECOLI	frmR	Transcriptional repressor FrmR	Ecoli	tolC_live	frmR	frmR	54	3	7	9	22	0.25992	0.128794	13	32	2.53385	5	0.509794	0.0157542	stability	50	0.884847	0.193929
TCYP_ECOLI	tcyP	L-cystine transporter TcyP	Ecoli	tolC_live	tcyP	tcyP	54	3	4	9	22	0.176355	0.0851075	13	32	2.52278	5.94123	1.28894	0.026997	stability	50	0.884499	0.195958
IBAG_ECOLI	ibaG	Acid stress protein IbaG	Ecoli	tolC_lysate	ibaG	ibaG	63	3	4	9	22	2.09524	0.0843681	13	41	76.0315	5.90958	-0.091442	-0.364507	expression/solubility	60	0.999206	0
FUMA_ECOLI	fumA	Fumarate hydratase class I, aerobic	Ecoli	tolC_lysate	fumA	fumA	28	13	16	4	12	0.22849	0.0103283	8	16	28.049	5.97964	3.12376	0.000278412	stability	30	0.996403	0
YEFM_ECOLI	yefM	Antitoxin YefM	Ecoli	tolC_lysate	yefM	yefM	49	2	3	7	18	3.53763	0.449088	11	31	21.651	6.39971	7.1491	0.0351179	expression/solubility	50	0.983333	0
ILVC_ECOLI	ilvC	Ketol-acid reductoisomerase (NADP(+))	Ecoli	tolC_lysate	ilvC	ilvC	42	2	16	6	16	0.82135	0.148256	10	26	12.7554	6.04779	4.94306	0.0201265	stability	40	0.997247	0.0997247
MDFA_ECOLI	mdfA	Multidrug transporter MdfA	Ecoli	tolC_lysate	mdfA	mdfA	49	2	3	7	18	1.4507	0.34274	11	31	10.0627	6.26134	5.35725	0.0256228	stability	50	0.967473	0.0241868

## Sheet: SI Table 6
Supplementary Table 6. Bacteria included in communities for mouse experiments.
Strain	Description	Community
Agathobacter rectalis	DSM 17629	Com20
Akkermansia muciniphila	DSM 22959	Low-PFNA accumulating
Bacteroides fragilis	DSM 2151	Com20; High-PFNA accumulating
Bacteroides thetaiotaomicron	DSM 2079	Com20; High-PFNA accumulating
Bacteroides uniformis	DSM 6597	Com20; High-PFNA accumulating
Clostridium perfringens	DSM 11782	Com20
Clostridium ramosum	DSM 1402	Com20
Collinsella aerofaciens	DSM 3979	Com20; Low-PFNA accumulating
Coprococcus comes	ATCC 27758	Com20
Dorea formicigenerans	DSM 3992	Com20
Eggerthella lenta	DSM 2243	Com20
Enterocloster boltae	DSM 15670	Com20; Low-PFNA accumulating
Escherichia coli	ED1a	Low-PFNA accumulating
Fusobacterium nucleatum subsp. nucleatum	DSM 15643	Com20
Lacrimispora saccharolytica	DSM 2544	Com20; High-PFNA accumulating
Parabecteroides merdae	DSM 19495	Com20
Phocaeicola vulgatus	DSM 1447	Com20; High-PFNA accumulating
Roseburia intestinalis	DSM 14610	Com20
Ruminococcus gnavus	ATCC 29149	Com20; Low-PFNA accumulating
Streptococcus parasanguinis	DSM 6778	Com20
Streptococcus salivarius	DSM 20560	Com20
Veillonella parvula	DSM 2008	Com20

## Sheet: SI Table 7
Supplementary Table 7. Summary of sequestration (bioaccumulation/biotransformation) of chemical pollutants by human gut bacteria.
Related to Figure 1a, Extended Data Figure 2c, Supplementary Table 8
Bioaccumulation: >20% depletion from supernatant, but not from the whole culture compared to the compound control
Biotransformation: >20% depletion from supernatant and from the whole culture compared to the compound control
No interaction: <20% depletion from supernatant compared to the compound control
Compound	Lab ID	Strain	Percent depletion [%]	Interaction
BPAF	NT5002	B. uniformis	48.8778	Bioaccumulation
BPAF	NT5004	B. thetaiotaomicron	60.7495	Bioaccumulation
BPAF	NT5009	E. rectale	43.1022	Bioaccumulation
BPAF	NT5011	R. intestinalis	20.8688	Bioaccumulation
BPAF	NT5021	A. muciniphila	2.96184	No interaction
BPAF	NT5048	C. comes	7.8204	No interaction
BPAF	NT5049	B. dorei	46.741	Bioaccumulation
BPAF	NT5050	B. caccae	31.1441	Bioaccumulation
BPAF	NT5052	B. clarus	38.3436	Bioaccumulation
BPAF	NT5055	B. stercoris	0	No interaction
BPAF	NT5071	P. merdae	40.532	Bioaccumulation
BPAF	NT5073	C. aerofaciens	29.4374	Bioaccumulation
BPAF	NT5074	P. distasonis	2.24578	No interaction
BPAF	NT5081	O. splanchnicus	25.7134	Bioaccumulation
BPS	NT5002	B. uniformis	0	No interaction
BPS	NT5004	B. thetaiotaomicron	0	No interaction
BPS	NT5009	E. rectale	0	No interaction
BPS	NT5011	R. intestinalis	0.37757	No interaction
BPS	NT5021	A. muciniphila	14.8309	No interaction
BPS	NT5048	C. comes	0	No interaction
BPS	NT5049	B. dorei	0	No interaction
BPS	NT5050	B. caccae	11.6402	No interaction
BPS	NT5052	B. clarus	3.12508	No interaction
BPS	NT5055	B. stercoris	0	No interaction
BPS	NT5071	P. merdae	0.940537	No interaction
BPS	NT5073	C. aerofaciens	3.55241	No interaction
BPS	NT5074	P. distasonis	3.91804	No interaction
BPS	NT5081	O. splanchnicus	0	No interaction
Boscalid	NT5002	B. uniformis	0	No interaction
Boscalid	NT5004	B. thetaiotaomicron	39.3529	No interaction
Boscalid	NT5009	E. rectale	24.1835	No interaction
Boscalid	NT5011	R. intestinalis	42.3051	No interaction
Boscalid	NT5021	A. muciniphila	0	No interaction
Boscalid	NT5048	C. comes	30.5037	Bioaccumulation
Boscalid	NT5049	B. dorei	0	No interaction
Boscalid	NT5050	B. caccae	34.0952	Bioaccumulation
Boscalid	NT5052	B. clarus	10.9867	No interaction
Boscalid	NT5055	B. stercoris	2.2133	No interaction
Boscalid	NT5071	P. merdae	29.8058	Biotransformation
Boscalid	NT5073	C. aerofaciens	25.8924	No interaction
Boscalid	NT5074	P. distasonis	44.921	Biotransformation
Boscalid	NT5081	O. splanchnicus	0	No interaction
Fludioxonil	NT5002	B. uniformis	0	No interaction
Fludioxonil	NT5004	B. thetaiotaomicron	28.5656	No interaction
Fludioxonil	NT5009	E. rectale	13.9773	No interaction
Fludioxonil	NT5011	R. intestinalis	10.5978	No interaction
Fludioxonil	NT5021	A. muciniphila	0	No interaction
Fludioxonil	NT5048	C. comes	21.671	No interaction
Fludioxonil	NT5049	B. dorei	4.94987	No interaction
Fludioxonil	NT5050	B. caccae	4.91285	No interaction
Fludioxonil	NT5052	B. clarus	3.68436	No interaction
Fludioxonil	NT5055	B. stercoris	16.6211	No interaction
Fludioxonil	NT5071	P. merdae	35.3732	No interaction
Fludioxonil	NT5073	C. aerofaciens	14.5502	No interaction
Fludioxonil	NT5074	P. distasonis	8.50528	No interaction
Fludioxonil	NT5081	O. splanchnicus	4.09353	No interaction
PFNA	NT5002	B. uniformis	60.4338	Bioaccumulation
PFNA	NT5004	B. thetaiotaomicron	61.5921	Bioaccumulation
PFNA	NT5009	E. rectale	29.0938	No interaction
PFNA	NT5011	R. intestinalis	32.8998	No interaction
PFNA	NT5021	A. muciniphila	17.4914	No interaction
PFNA	NT5048	C. comes	15.2748	No interaction
PFNA	NT5049	B. dorei	57.8454	Bioaccumulation
PFNA	NT5050	B. caccae	47.7188	Bioaccumulation
PFNA	NT5052	B. clarus	30.6057	Bioaccumulation
PFNA	NT5055	B. stercoris	60.5451	Bioaccumulation
PFNA	NT5071	P. merdae	39.9292	Bioaccumulation
PFNA	NT5073	C. aerofaciens	2.52719	No interaction
PFNA	NT5074	P. distasonis	25.8727	Bioaccumulation
PFNA	NT5081	O. splanchnicus	74.2903	Bioaccumulation
PFOA	NT5002	B. uniformis	35.7353	Bioaccumulation
PFOA	NT5004	B. thetaiotaomicron	29.44	Bioaccumulation
PFOA	NT5009	E. rectale	20.9333	No interaction
PFOA	NT5011	R. intestinalis	1.7566	No interaction
PFOA	NT5021	A. muciniphila	4.17296	No interaction
PFOA	NT5048	C. comes	1.06416	No interaction
PFOA	NT5049	B. dorei	36.2162	Bioaccumulation
PFOA	NT5050	B. caccae	27.3639	Bioaccumulation
PFOA	NT5052	B. clarus	14.92	No interaction
PFOA	NT5055	B. stercoris	34.1675	Bioaccumulation
PFOA	NT5071	P. merdae	24.0209	Bioaccumulation
PFOA	NT5073	C. aerofaciens	0	No interaction
PFOA	NT5074	P. distasonis	6.26096	No interaction
PFOA	NT5081	O. splanchnicus	59.9385	Bioaccumulation
Propiconazole	NT5002	B. uniformis	45.2126	Biotransformation
Propiconazole	NT5004	B. thetaiotaomicron	43.2231	Biotransformation
Propiconazole	NT5009	E. rectale	6.89579	No interaction
Propiconazole	NT5011	R. intestinalis	45.7536	Bioaccumulation
Propiconazole	NT5021	A. muciniphila	30.7644	No interaction
Propiconazole	NT5048	C. comes	59.8092	Bioaccumulation
Propiconazole	NT5049	B. dorei	78.1659	Biotransformation
Propiconazole	NT5050	B. caccae	52.5566	Bioaccumulation
Propiconazole	NT5052	B. clarus	46.3741	Bioaccumulation
Propiconazole	NT5055	B. stercoris	43.6224	Biotransformation
Propiconazole	NT5071	P. merdae	51.6755	Biotransformation
Propiconazole	NT5073	C. aerofaciens	33.9879	No interaction
Propiconazole	NT5074	P. distasonis	56.212	Biotransformation
Propiconazole	NT5081	O. splanchnicus	86.4586	Biotransformation
Pyrimethanil	NT5002	B. uniformis	0	No interaction
Pyrimethanil	NT5004	B. thetaiotaomicron	0	No interaction
Pyrimethanil	NT5009	E. rectale	0	No interaction
Pyrimethanil	NT5011	R. intestinalis	0	No interaction
Pyrimethanil	NT5021	A. muciniphila	0	No interaction
Pyrimethanil	NT5048	C. comes	28.9053	No interaction
Pyrimethanil	NT5049	B. dorei	0	No interaction
Pyrimethanil	NT5050	B. caccae	9.76605	No interaction
Pyrimethanil	NT5052	B. clarus	0	No interaction
Pyrimethanil	NT5055	B. stercoris	0	No interaction
Pyrimethanil	NT5071	P. merdae	0	No interaction
Pyrimethanil	NT5073	C. aerofaciens	16.5473	No interaction
Pyrimethanil	NT5074	P. distasonis	15.9646	No interaction
Pyrimethanil	NT5081	O. splanchnicus	0	No interaction
Tributyl-PO4	NT5002	B. uniformis	29.9308	Biotransformation
Tributyl-PO4	NT5004	B. thetaiotaomicron	12.6022	No interaction
Tributyl-PO4	NT5009	E. rectale	0	No interaction
Tributyl-PO4	NT5011	R. intestinalis	17.4549	No interaction
Tributyl-PO4	NT5021	A. muciniphila	6.15579	No interaction
Tributyl-PO4	NT5048	C. comes	40.2661	Bioaccumulation
Tributyl-PO4	NT5049	B. dorei	53.9083	Biotransformation
Tributyl-PO4	NT5050	B. caccae	36.8421	Biotransformation
Tributyl-PO4	NT5052	B. clarus	13.9101	No interaction
Tributyl-PO4	NT5055	B. stercoris	19.9431	No interaction
Tributyl-PO4	NT5071	P. merdae	28.8837	Biotransformation
Tributyl-PO4	NT5073	C. aerofaciens	10.0254	No interaction
Tributyl-PO4	NT5074	P. distasonis	31.6618	Bioaccumulation
Tributyl-PO4	NT5081	O. splanchnicus	68.8587	Biotransformation
Triphenyl-PO4	NT5002	B. uniformis	21.1002	Bioaccumulation
Triphenyl-PO4	NT5004	B. thetaiotaomicron	10.767	No interaction
Triphenyl-PO4	NT5009	E. rectale	14.4403	No interaction
Triphenyl-PO4	NT5011	R. intestinalis	20.3042	No interaction
Triphenyl-PO4	NT5021	A. muciniphila	0	No interaction
Triphenyl-PO4	NT5048	C. comes	33.5335	Bioaccumulation
Triphenyl-PO4	NT5049	B. dorei	52.1543	Bioaccumulation
Triphenyl-PO4	NT5050	B. caccae	20.8331	No interaction
Triphenyl-PO4	NT5052	B. clarus	0	No interaction
Triphenyl-PO4	NT5055	B. stercoris	0	No interaction
Triphenyl-PO4	NT5071	P. merdae	22.4033	No interaction
Triphenyl-PO4	NT5073	C. aerofaciens	5.06716	No interaction
Triphenyl-PO4	NT5074	P. distasonis	11.6928	No interaction
Triphenyl-PO4	NT5081	O. splanchnicus	65.0871	Bioaccumulation

## Sheet: SI Table 8
Supplementary Table 8. Sequestration of chemical pollutants by human gut bacteria.
Related to Supplementary Table 7, Figure 1a, Extended Data Figure 2c
file	strain.id	strain	group	replicate	compound	is	compound.resp	is.resp	ratio	unit	conc	percent (compared to the compound control)
bpaf_021.d	NT5021	A. muciniphila	Supernatant	1	BPAF	Ibuprofen	1202272	879900	1.36637	uM	15.4264	104.388
bpaf_226.d	NT5021	A. muciniphila	Supernatant	1	BPAF	Ibuprofen	1784609	1520160	1.17396	uM	13.254	89.6882
bpaf_182.d	NT5021	A. muciniphila	Supernatant	2	BPAF	Ibuprofen	1634661	1396953	1.17016	uM	13.2111	89.3979
bpaf_196.d	NT5021	A. muciniphila	Supernatant	2	BPAF	Ibuprofen	1721159	1280148	1.3445	uM	15.1794	102.717
bpaf_057.d	NT5021	A. muciniphila	Supernatant	3	BPAF	Ibuprofen	1236374	994762	1.24288	uM	14.0322	94.9538
bpaf_107.d	NT5021	A. muciniphila	Supernatant	3	BPAF	Ibuprofen	1313244	961875	1.3653	uM	15.4142	104.306
bpaf_023.d	NT5021	A. muciniphila	Whole culture	1	BPAF	Ibuprofen	1355151	880639	1.53883	uM	17.3734	117.563
bpaf_228.d	NT5021	A. muciniphila	Whole culture	1	BPAF	Ibuprofen	1712157	1556788	1.0998	uM	12.4168	84.0225
bpaf_009.d	NT5021	A. muciniphila	Whole culture	2	BPAF	Ibuprofen	1431298	875985	1.63393	uM	18.4471	124.829
bpaf_152.d	NT5021	A. muciniphila	Whole culture	2	BPAF	Ibuprofen	1671120	1067369	1.56564	uM	17.6761	119.612
bpaf_157.d	NT5021	A. muciniphila	Whole culture	3	BPAF	Ibuprofen	1503827	1109596	1.35529	uM	15.3013	103.542
bpaf_163.d	NT5021	A. muciniphila	Whole culture	3	BPAF	Ibuprofen	1615989	1225895	1.31821	uM	14.8826	100.709
bpaf_054.d	NT5050	B. caccae	Supernatant	1	BPAF	Ibuprofen	909651	929809	0.97832	uM	11.0452	74.7416
bpaf_235.d	NT5050	B. caccae	Supernatant	1	BPAF	Ibuprofen	1212530	1471088	0.82424	uM	9.30567	62.9703
bpaf_012.d	NT5050	B. caccae	Supernatant	2	BPAF	Ibuprofen	840944	929234	0.904986	uM	10.2173	69.1391
bpaf_159.d	NT5050	B. caccae	Supernatant	2	BPAF	Ibuprofen	1095607	1215142	0.901629	uM	10.1794	68.8826
bpaf_041.d	NT5050	B. caccae	Supernatant	3	BPAF	Ibuprofen	895474	996217	0.898874	uM	10.1483	68.6721
bpaf_208.d	NT5050	B. caccae	Supernatant	3	BPAF	Ibuprofen	1144834	1458390	0.784999	uM	8.86263	59.9723
bpaf_048.d	NT5050	B. caccae	Whole culture	1	BPAF	Ibuprofen	1477881	883143	1.67343	uM	18.8931	127.847
bpaf_143.d	NT5050	B. caccae	Whole culture	1	BPAF	Ibuprofen	1746604	1142861	1.52827	uM	17.2542	116.757
bpaf_139.d	NT5050	B. caccae	Whole culture	2	BPAF	Ibuprofen	1664943	1201019	1.38628	uM	15.651	105.909
bpaf_215.d	NT5050	B. caccae	Whole culture	2	BPAF	Ibuprofen	2206261	1437082	1.53524	uM	17.3328	117.289
bpaf_006.d	NT5050	B. caccae	Whole culture	3	BPAF	Ibuprofen	1493819	854370	1.74845	uM	19.7399	133.578
bpaf_085.d	NT5050	B. caccae	Whole culture	3	BPAF	Ibuprofen	1504494	973740	1.54507	uM	17.4438	118.04
bpaf_127.d	NT5052	B. clarus	Supernatant	1	BPAF	Ibuprofen	832615	1040894	0.799904	uM	9.03091	61.111
bpaf_229.d	NT5052	B. clarus	Supernatant	1	BPAF	Ibuprofen	923217	1320598	0.69909	uM	7.89273	53.409
bpaf_056.d	NT5052	B. clarus	Supernatant	2	BPAF	Ibuprofen	760288	880746	0.863232	uM	9.74589	65.9491
bpaf_212.d	NT5052	B. clarus	Supernatant	2	BPAF	Ibuprofen	959065	1277299	0.750854	uM	8.47714	57.3637
bpaf_102.d	NT5052	B. clarus	Supernatant	3	BPAF	Ibuprofen	823632	920226	0.895032	uM	10.1049	68.3786
bpaf_204.d	NT5052	B. clarus	Supernatant	3	BPAF	Ibuprofen	1105587	1468180	0.753032	uM	8.50173	57.5301
bpaf_070.d	NT5052	B. clarus	Whole culture	1	BPAF	Ibuprofen	1068771	927456	1.15237	uM	13.0102	88.0386
bpaf_187.d	NT5052	B. clarus	Whole culture	1	BPAF	Ibuprofen	1690362	1280042	1.32055	uM	14.909	100.887
bpaf_014.d	NT5052	B. clarus	Whole culture	2	BPAF	Ibuprofen	1348424	844968	1.59583	uM	18.0169	121.918
bpaf_181.d	NT5052	B. clarus	Whole culture	2	BPAF	Ibuprofen	2063969	1227773	1.68107	uM	18.9792	128.43
bpaf_024.d	NT5052	B. clarus	Whole culture	3	BPAF	Ibuprofen	1458110	857391	1.70064	uM	19.2002	129.925
bpaf_088.d	NT5052	B. clarus	Whole culture	3	BPAF	Ibuprofen	1639794	903987	1.81396	uM	20.4796	138.583
bpaf_022.d	NT5049	B. dorei	Supernatant	1	BPAF	Ibuprofen	661402	871497	0.758926	uM	8.56828	57.9804
bpaf_177.d	NT5049	B. dorei	Supernatant	1	BPAF	Ibuprofen	779236	1190531	0.654528	uM	7.38962	50.0046
bpaf_111.d	NT5049	B. dorei	Supernatant	2	BPAF	Ibuprofen	709048	988358	0.7174	uM	8.09945	54.8079
bpaf_136.d	NT5049	B. dorei	Supernatant	2	BPAF	Ibuprofen	748153	1105340	0.676853	uM	7.64167	51.7102
bpaf_066.d	NT5049	B. dorei	Supernatant	3	BPAF	Ibuprofen	607651	869731	0.698665	uM	7.88793	53.3766
bpaf_207.d	NT5049	B. dorei	Supernatant	3	BPAF	Ibuprofen	677447	1387748	0.488163	uM	5.51136	37.2946
bpaf_035.d	NT5049	B. dorei	Whole culture	1	BPAF	Ibuprofen	1182612	911902	1.29686	uM	14.6416	99.0776
bpaf_225.d	NT5049	B. dorei	Whole culture	1	BPAF	Ibuprofen	1305742	1519383	0.85939	uM	9.70251	65.6556
bpaf_018.d	NT5049	B. dorei	Whole culture	2	BPAF	Ibuprofen	1323160	830527	1.59316	uM	17.9867	121.714
bpaf_239.d	NT5049	B. dorei	Whole culture	2	BPAF	Ibuprofen	1805375	1355833	1.33156	uM	15.0333	101.729
bpaf_005.d	NT5049	B. dorei	Whole culture	3	BPAF	Ibuprofen	1265155	886523	1.4271	uM	16.1119	109.027
bpaf_206.d	NT5049	B. dorei	Whole culture	3	BPAF	Ibuprofen	1512133	1215048	1.2445	uM	14.0505	95.0776
bpaf_072.d	NT5055	B. stercoris	Supernatant	1	BPAF	Ibuprofen	1385016	924448	1.49821	uM	16.9148	114.46
bpaf_186.d	NT5055	B. stercoris	Supernatant	1	BPAF	Ibuprofen	1861832	1337426	1.3921	uM	15.7168	106.354
bpaf_148.d	NT5055	B. stercoris	Supernatant	2	BPAF	Ibuprofen	1570510	1137881	1.38021	uM	15.5825	105.445
bpaf_172.d	NT5055	B. stercoris	Supernatant	2	BPAF	Ibuprofen	1751036	1317509	1.32905	uM	15.005	101.537
bpaf_101.d	NT5055	B. stercoris	Supernatant	3	BPAF	Ibuprofen	1258700	956508	1.31593	uM	14.8569	100.535
bpaf_189.d	NT5055	B. stercoris	Supernatant	3	BPAF	Ibuprofen	1510093	1365927	1.10554	uM	12.4816	84.4613
bpaf_125.d	NT5055	B. stercoris	Whole culture	1	BPAF	Ibuprofen	1367520	1092650	1.25156	uM	14.1301	95.6168
bpaf_137.d	NT5055	B. stercoris	Whole culture	1	BPAF	Ibuprofen	1354500	1105409	1.22534	uM	13.8341	93.6133
bpaf_058.d	NT5055	B. stercoris	Whole culture	2	BPAF	Ibuprofen	1419585	842793	1.68438	uM	19.0167	128.683
bpaf_132.d	NT5055	B. stercoris	Whole culture	2	BPAF	Ibuprofen	1591142	1079420	1.47407	uM	16.6423	112.616
bpaf_164.d	NT5055	B. stercoris	Whole culture	3	BPAF	Ibuprofen	1709816	1087812	1.57179	uM	17.7456	120.082
bpaf_202.d	NT5055	B. stercoris	Whole culture	3	BPAF	Ibuprofen	1564084	1206484	1.2964	uM	14.6363	99.0422
bpaf_081.d	NT5004	B. thetaiotaomicron	Supernatant	1	BPAF	Ibuprofen	493942	1025241	0.481781	uM	5.43931	36.8071
bpaf_155.d	NT5004	B. thetaiotaomicron	Supernatant	1	BPAF	Ibuprofen	582742	1067789	0.545746	uM	6.16148	41.6939
bpaf_190.d	NT5004	B. thetaiotaomicron	Supernatant	2	BPAF	Ibuprofen	598053	1459702	0.409709	uM	4.62561	31.3009
bpaf_211.d	NT5004	B. thetaiotaomicron	Supernatant	2	BPAF	Ibuprofen	726688	1354835	0.536366	uM	6.05558	40.9773
bpaf_071.d	NT5004	B. thetaiotaomicron	Supernatant	3	BPAF	Ibuprofen	531174	982282	0.540755	uM	6.10513	41.3126
bpaf_110.d	NT5004	B. thetaiotaomicron	Supernatant	3	BPAF	Ibuprofen	535467	919118	0.582588	uM	6.57742	44.5085
bpaf_039.d	NT5004	B. thetaiotaomicron	Whole culture	1	BPAF	Ibuprofen	1646818	944939	1.74278	uM	19.676	133.145
bpaf_180.d	NT5004	B. thetaiotaomicron	Whole culture	1	BPAF	Ibuprofen	1869539	1408666	1.32717	uM	14.9837	101.393
bpaf_019.d	NT5004	B. thetaiotaomicron	Whole culture	2	BPAF	Ibuprofen	1787752	905589	1.97413	uM	22.2879	150.82
bpaf_095.d	NT5004	B. thetaiotaomicron	Whole culture	2	BPAF	Ibuprofen	1576430	943462	1.6709	uM	18.8645	127.653
bpaf_016.d	NT5004	B. thetaiotaomicron	Whole culture	3	BPAF	Ibuprofen	1836929	824996	2.22659	uM	25.1382	170.107
bpaf_154.d	NT5004	B. thetaiotaomicron	Whole culture	3	BPAF	Ibuprofen	1925785	1014430	1.89839	uM	21.4328	145.033
bpaf_013.d	NT5002	B. uniformis	Supernatant	1	BPAF	Ibuprofen	677797	840915	0.806023	uM	9.1	61.5785
bpaf_213.d	NT5002	B. uniformis	Supernatant	1	BPAF	Ibuprofen	1112038	1319795	0.842584	uM	9.51277	64.3717
bpaf_037.d	NT5002	B. uniformis	Supernatant	2	BPAF	Ibuprofen	686512	936750	0.732866	uM	8.27405	55.9894
bpaf_067.d	NT5002	B. uniformis	Supernatant	2	BPAF	Ibuprofen	612135	1011045	0.605448	uM	6.83551	46.255
bpaf_151.d	NT5002	B. uniformis	Supernatant	3	BPAF	Ibuprofen	785590	1168706	0.672188	uM	7.589	51.3538
bpaf_214.d	NT5002	B. uniformis	Supernatant	3	BPAF	Ibuprofen	850436	1370523	0.620519	uM	7.00566	47.4064
bpaf_149.d	NT5002	B. uniformis	Whole culture	1	BPAF	Ibuprofen	1976667	1176574	1.68002	uM	18.9674	128.35
bpaf_178.d	NT5002	B. uniformis	Whole culture	1	BPAF	Ibuprofen	2640994	1307409	2.02002	uM	22.806	154.325
bpaf_090.d	NT5002	B. uniformis	Whole culture	2	BPAF	Ibuprofen	1081913	914838	1.18263	uM	13.3519	90.3503
bpaf_175.d	NT5002	B. uniformis	Whole culture	2	BPAF	Ibuprofen	1641139	1375551	1.19308	uM	13.4698	91.1487
bpaf_020.d	NT5002	B. uniformis	Whole culture	3	BPAF	Ibuprofen	1112208	850527	1.30767	uM	14.7636	99.9032
bpaf_042.d	NT5002	B. uniformis	Whole culture	3	BPAF	Ibuprofen	1171961	918966	1.2753	uM	14.3982	97.4306
bpaf_011.d	NT5073	C. aerofaciens	Supernatant	1	BPAF	Ibuprofen	884316	959533	0.921611	uM	10.405	70.4092
bpaf_015.d	NT5073	C. aerofaciens	Supernatant	1	BPAF	Ibuprofen	966975	991422	0.975341	uM	11.0116	74.5141
bpaf_179.d	NT5073	C. aerofaciens	Supernatant	2	BPAF	Ibuprofen	1275299	1317143	0.968231	uM	10.9313	73.9709
bpaf_248.d	NT5073	C. aerofaciens	Supernatant	2	BPAF	Ibuprofen	1477367	1691658	0.873325	uM	9.85984	66.7202
bpaf_103.d	NT5073	C. aerofaciens	Supernatant	3	BPAF	Ibuprofen	910958	941111	0.96796	uM	10.9283	73.9502
bpaf_201.d	NT5073	C. aerofaciens	Supernatant	3	BPAF	Ibuprofen	1302803	1481671	0.87928	uM	9.92707	67.1751
bpaf_162.d	NT5073	C. aerofaciens	Whole culture	1	BPAF	Ibuprofen	1557122	1119306	1.39115	uM	15.7061	106.281
bpaf_224.d	NT5073	C. aerofaciens	Whole culture	1	BPAF	Ibuprofen	1871927	1446749	1.29389	uM	14.608	98.8501
bpaf_046.d	NT5073	C. aerofaciens	Whole culture	2	BPAF	Ibuprofen	1356073	879280	1.54225	uM	17.412	117.825
bpaf_093.d	NT5073	C. aerofaciens	Whole culture	2	BPAF	Ibuprofen	1298828	1003739	1.29399	uM	14.6091	98.8581
bpaf_105.d	NT5073	C. aerofaciens	Whole culture	3	BPAF	Ibuprofen	1512857	976817	1.54876	uM	17.4855	118.322
bpaf_133.d	NT5073	C. aerofaciens	Whole culture	3	BPAF	Ibuprofen	1259906	1090775	1.15506	uM	13.0406	88.2439
bpaf_030.d	NT5048	C. comes	Supernatant	1	BPAF	Ibuprofen	1211372	887701	1.36462	uM	15.4065	104.254
bpaf_068.d	NT5048	C. comes	Supernatant	1	BPAF	Ibuprofen	1005583	845251	1.18969	uM	13.4316	90.8895
bpaf_064.d	NT5048	C. comes	Supernatant	2	BPAF	Ibuprofen	1052421	862340	1.22042	uM	13.7786	93.2379
bpaf_077.d	NT5048	C. comes	Supernatant	2	BPAF	Ibuprofen	1127307	945157	1.19272	uM	13.4658	91.1213
bpaf_128.d	NT5048	C. comes	Supernatant	3	BPAF	Ibuprofen	1083799	1038047	1.04408	uM	11.7876	79.7652
bpaf_247.d	NT5048	C. comes	Supernatant	3	BPAF	Ibuprofen	1469267	1504489	0.976589	uM	11.0257	74.6094
bpaf_062.d	NT5048	C. comes	Whole culture	1	BPAF	Ibuprofen	1325177	894806	1.48097	uM	16.7201	113.143
bpaf_134.d	NT5048	C. comes	Whole culture	1	BPAF	Ibuprofen	1500930	1063333	1.41153	uM	15.9362	107.838
bpaf_083.d	NT5048	C. comes	Whole culture	2	BPAF	Ibuprofen	1379606	939784	1.468	uM	16.5738	112.152
bpaf_221.d	NT5048	C. comes	Whole culture	2	BPAF	Ibuprofen	2175567	1573431	1.38269	uM	15.6106	105.635
bpaf_108.d	NT5048	C. comes	Whole culture	3	BPAF	Ibuprofen	1537579	977206	1.57344	uM	17.7642	120.208
bpaf_220.d	NT5048	C. comes	Whole culture	3	BPAF	Ibuprofen	2131458	1457255	1.46265	uM	16.5133	111.744
bpaf_060.d	Compound control	Compound control	Compound control	1	BPAF	Ibuprofen	1370012	915533	1.49641	uM	16.8945	114.323
bpaf_079.d	Compound control	Compound control	Compound control	1	BPAF	Ibuprofen	1342904	1001587	1.34078	uM	15.1374	102.433
bpaf_188.d	Compound control	Compound control	Compound control	1	BPAF	Ibuprofen	1895430	1508586	1.25643	uM	14.1851	95.9885
bpaf_199.d	Compound control	Compound control	Compound control	1	BPAF	Ibuprofen	2025260	1430088	1.41618	uM	15.9887	108.193
bpaf_092.d	Compound control	Compound control	Compound control	2	BPAF	Ibuprofen	1413209	975315	1.44898	uM	16.359	110.699
bpaf_106.d	Compound control	Compound control	Compound control	2	BPAF	Ibuprofen	1213217	1038615	1.16811	uM	13.188	89.2412
bpaf_205.d	Compound control	Compound control	Compound control	2	BPAF	Ibuprofen	1655353	1465441	1.12959	uM	12.7531	86.2986
bpaf_236.d	Compound control	Compound control	Compound control	2	BPAF	Ibuprofen	1982154	1462777	1.35506	uM	15.2987	103.524
bpaf_104.d	Compound control	Compound control	Compound control	3	BPAF	Ibuprofen	1351398	957605	1.41123	uM	15.9328	107.815
bpaf_126.d	Compound control	Compound control	Compound control	3	BPAF	Ibuprofen	1756166	1372305	1.27972	uM	14.448	97.7679
bpaf_165.d	Compound control	Compound control	Compound control	3	BPAF	Ibuprofen	1482044	1135716	1.30494	uM	14.7328	99.6949
bpaf_191.d	Compound control	Compound control	Compound control	3	BPAF	Ibuprofen	1509141	1479501	1.02003	uM	11.5162	77.9285
bpaf_138.d	Compound control	Compound control	Compound control	4	BPAF	Ibuprofen	1495929	1103143	1.35606	uM	15.3099	103.6
bpaf_141.d	Compound control	Compound control	Compound control	4	BPAF	Ibuprofen	1429116	1088494	1.31293	uM	14.823	100.305
bpaf_142.d	Compound control	Compound control	Compound control	4	BPAF	Ibuprofen	1587099	1197803	1.32501	uM	14.9593	101.228
bpaf_227.d	Compound control	Compound control	Compound control	4	BPAF	Ibuprofen	1678598	1311329	1.28007	uM	14.452	97.795
bpaf_036.d	Compound control	Compound control	Compound control	5	BPAF	Ibuprofen	1070673	967488	1.10665	uM	12.4941	84.546
bpaf_158.d	Compound control	Compound control	Compound control	5	BPAF	Ibuprofen	1391436	1234510	1.12712	uM	12.7251	86.1093
bpaf_222.d	Compound control	Compound control	Compound control	5	BPAF	Ibuprofen	2002643	1580543	1.26706	uM	14.3051	96.8008
bpaf_230.d	Compound control	Compound control	Compound control	5	BPAF	Ibuprofen	1657963	1418070	1.16917	uM	13.1999	89.3221
bpaf_043.d	Compound control	Compound control	Compound control	6	BPAF	Ibuprofen	1510544	920842	1.64039	uM	18.5201	125.323
bpaf_086.d	Compound control	Compound control	Compound control	6	BPAF	Ibuprofen	1313999	840035	1.56422	uM	17.66	119.503
bpaf_109.d	Compound control	Compound control	Compound control	6	BPAF	Ibuprofen	1248025	929971	1.342	uM	15.1512	102.526
bpaf_200.d	Compound control	Compound control	Compound control	6	BPAF	Ibuprofen	1530259	1374375	1.11342	uM	12.5705	85.0631
bpaf_031.d	Compound control	Compound control	Compound control	7	BPAF	Ibuprofen	1157305	908287	1.27416	uM	14.3853	97.3434
bpaf_087.d	Compound control	Compound control	Compound control	7	BPAF	Ibuprofen	1410993	935584	1.50814	uM	17.0269	115.219
bpaf_166.d	Compound control	Compound control	Compound control	7	BPAF	Ibuprofen	1777031	1050759	1.69119	uM	19.0935	129.203
bpaf_197.d	Compound control	Compound control	Compound control	7	BPAF	Ibuprofen	1643860	1520366	1.08123	uM	12.207	82.6035
bpaf_032.d	NT5009	E. rectale	Supernatant	1	BPAF	Ibuprofen	622462	839362	0.741589	uM	8.37254	56.6559
bpaf_167.d	NT5009	E. rectale	Supernatant	1	BPAF	Ibuprofen	958283	1154293	0.83019	uM	9.37285	63.4248
bpaf_045.d	NT5009	E. rectale	Supernatant	2	BPAF	Ibuprofen	635361	990163	0.641673	uM	7.24449	49.0225
bpaf_176.d	NT5009	E. rectale	Supernatant	2	BPAF	Ibuprofen	947372	1313979	0.720995	uM	8.14003	55.0825
bpaf_017.d	NT5009	E. rectale	Supernatant	3	BPAF	Ibuprofen	663879	944248	0.703077	uM	7.93774	53.7136
bpaf_082.d	NT5009	E. rectale	Supernatant	3	BPAF	Ibuprofen	697751	887232	0.786436	uM	8.87886	60.0821
bpaf_150.d	NT5009	E. rectale	Whole culture	1	BPAF	Ibuprofen	1492654	1035982	1.44081	uM	16.2668	110.075
bpaf_209.d	NT5009	E. rectale	Whole culture	1	BPAF	Ibuprofen	1946043	1310621	1.48483	uM	16.7637	113.438
bpaf_038.d	NT5009	E. rectale	Whole culture	2	BPAF	Ibuprofen	1124598	883166	1.27337	uM	14.3764	97.2829
bpaf_245.d	NT5009	E. rectale	Whole culture	2	BPAF	Ibuprofen	1816192	1325620	1.37007	uM	15.4681	104.67
bpaf_063.d	NT5009	E. rectale	Whole culture	3	BPAF	Ibuprofen	1525738	975269	1.56443	uM	17.6624	119.519
bpaf_069.d	NT5009	E. rectale	Whole culture	3	BPAF	Ibuprofen	1269781	922456	1.37652	uM	15.5409	105.163
bpaf_185.d	NT5081	O. splanchnicus	Supernatant	1	BPAF	Ibuprofen	1696807	1498354	1.13245	uM	12.7853	86.5166
bpaf_237.d	NT5081	O. splanchnicus	Supernatant	1	BPAF	Ibuprofen	1330878	1638445	0.812281	uM	9.17065	62.0566
bpaf_010.d	NT5081	O. splanchnicus	Supernatant	2	BPAF	Ibuprofen	1147578	872459	1.31534	uM	14.8502	100.489
bpaf_160.d	NT5081	O. splanchnicus	Supernatant	2	BPAF	Ibuprofen	979771	1235101	0.793272	uM	8.95604	60.6043
bpaf_029.d	NT5081	O. splanchnicus	Supernatant	3	BPAF	Ibuprofen	924416	1009777	0.915465	uM	10.3356	69.9397
bpaf_233.d	NT5081	O. splanchnicus	Supernatant	3	BPAF	Ibuprofen	1510686	2241221	0.674046	uM	7.60998	51.4957
bpaf_047.d	NT5081	O. splanchnicus	Whole culture	1	BPAF	Ibuprofen	2044521	869433	2.35156	uM	26.5491	179.654
bpaf_131.d	NT5081	O. splanchnicus	Whole culture	1	BPAF	Ibuprofen	2044294	1068912	1.9125	uM	21.5921	146.111
bpaf_033.d	NT5081	O. splanchnicus	Whole culture	2	BPAF	Ibuprofen	1715845	957477	1.79205	uM	20.2322	136.909
bpaf_223.d	NT5081	O. splanchnicus	Whole culture	2	BPAF	Ibuprofen	2896625	1446343	2.00272	uM	22.6107	153.004
bpaf_140.d	NT5081	O. splanchnicus	Whole culture	3	BPAF	Ibuprofen	1708815	1047063	1.63201	uM	18.4254	124.682
bpaf_183.d	NT5081	O. splanchnicus	Whole culture	3	BPAF	Ibuprofen	2260379	1538182	1.46951	uM	16.5908	112.268
bpaf_091.d	NT5074	P. distasonis	Supernatant	1	BPAF	Ibuprofen	1167392	987625	1.18202	uM	13.345	90.3038
bpaf_184.d	NT5074	P. distasonis	Supernatant	1	BPAF	Ibuprofen	1476137	1588568	0.929225	uM	10.4909	70.9909
bpaf_040.d	NT5074	P. distasonis	Supernatant	2	BPAF	Ibuprofen	1235349	894165	1.38157	uM	15.5979	105.549
bpaf_061.d	NT5074	P. distasonis	Supernatant	2	BPAF	Ibuprofen	1320024	949783	1.38982	uM	15.691	106.179
bpaf_044.d	NT5074	P. distasonis	Supernatant	3	BPAF	Ibuprofen	1188707	865470	1.37348	uM	15.5066	104.931
bpaf_124.d	NT5074	P. distasonis	Supernatant	3	BPAF	Ibuprofen	1267104	1068746	1.1856	uM	13.3854	90.5773
bpaf_161.d	NT5074	P. distasonis	Whole culture	1	BPAF	Ibuprofen	1564545	1097373	1.42572	uM	16.0964	108.922
bpaf_238.d	NT5074	P. distasonis	Whole culture	1	BPAF	Ibuprofen	1673373	1417103	1.18084	uM	13.3317	90.2138
bpaf_080.d	NT5074	P. distasonis	Whole culture	2	BPAF	Ibuprofen	1497944	908490	1.64883	uM	18.6153	125.967
bpaf_153.d	NT5074	P. distasonis	Whole culture	2	BPAF	Ibuprofen	1745285	1169925	1.49179	uM	16.8423	113.97
bpaf_059.d	NT5074	P. distasonis	Whole culture	3	BPAF	Ibuprofen	1421516	937967	1.51553	uM	17.1103	115.783
bpaf_234.d	NT5074	P. distasonis	Whole culture	3	BPAF	Ibuprofen	2233350	1455353	1.53458	uM	17.3254	117.238
bpaf_034.d	NT5071	P. merdae	Supernatant	1	BPAF	Ibuprofen	777758	855474	0.909154	uM	10.2644	69.4575
bpaf_244.d	NT5071	P. merdae	Supernatant	1	BPAF	Ibuprofen	1048636	1430964	0.732818	uM	8.27351	55.9858
bpaf_203.d	NT5071	P. merdae	Supernatant	2	BPAF	Ibuprofen	1164427	1249215	0.932127	uM	10.5237	71.2126
bpaf_232.d	NT5071	P. merdae	Supernatant	2	BPAF	Ibuprofen	999686	1600342	0.62467	uM	7.05253	47.7235
bpaf_173.d	NT5071	P. merdae	Supernatant	3	BPAF	Ibuprofen	1063018	1419655	0.748786	uM	8.4538	57.2057
bpaf_210.d	NT5071	P. merdae	Supernatant	3	BPAF	Ibuprofen	1087594	1435829	0.757468	uM	8.55181	57.869
bpaf_007.d	NT5071	P. merdae	Whole culture	1	BPAF	Ibuprofen	1446071	888518	1.62751	uM	18.3746	124.338
bpaf_129.d	NT5071	P. merdae	Whole culture	1	BPAF	Ibuprofen	1459218	1055218	1.38286	uM	15.6125	105.648
bpaf_078.d	NT5071	P. merdae	Whole culture	2	BPAF	Ibuprofen	1157355	931035	1.24308	uM	14.0344	94.9691
bpaf_084.d	NT5071	P. merdae	Whole culture	2	BPAF	Ibuprofen	1365559	849146	1.60816	uM	18.1561	122.86
bpaf_096.d	NT5071	P. merdae	Whole culture	3	BPAF	Ibuprofen	1520212	914481	1.66238	uM	18.7682	127.002
bpaf_156.d	NT5071	P. merdae	Whole culture	3	BPAF	Ibuprofen	1517002	1008846	1.5037	uM	16.9768	114.88
bpaf_008.d	NT5011	R. intestinalis	Supernatant	1	BPAF	Ibuprofen	883972	813889	1.08611	uM	12.2622	82.9765
bpaf_198.d	NT5011	R. intestinalis	Supernatant	1	BPAF	Ibuprofen	1563792	1536931	1.01748	uM	11.4873	77.7331
bpaf_053.d	NT5011	R. intestinalis	Supernatant	2	BPAF	Ibuprofen	987242	892854	1.10571	uM	12.4835	84.4743
bpaf_174.d	NT5011	R. intestinalis	Supernatant	2	BPAF	Ibuprofen	1199486	1241912	0.965838	uM	10.9043	73.788
bpaf_065.d	NT5011	R. intestinalis	Supernatant	3	BPAF	Ibuprofen	1013827	995765	1.01814	uM	11.4948	77.7837
bpaf_130.d	NT5011	R. intestinalis	Supernatant	3	BPAF	Ibuprofen	917344	1114164	0.823347	uM	9.29559	62.902
bpaf_094.d	NT5011	R. intestinalis	Whole culture	1	BPAF	Ibuprofen	1548113	914077	1.69364	uM	19.1211	129.39
bpaf_246.d	NT5011	R. intestinalis	Whole culture	1	BPAF	Ibuprofen	2388903	1514214	1.57765	uM	17.8117	120.529
bpaf_055.d	NT5011	R. intestinalis	Whole culture	2	BPAF	Ibuprofen	1233950	931293	1.32499	uM	14.9591	101.226
bpaf_135.d	NT5011	R. intestinalis	Whole culture	2	BPAF	Ibuprofen	1249138	1030275	1.21243	uM	13.6884	92.6273
bpaf_089.d	NT5011	R. intestinalis	Whole culture	3	BPAF	Ibuprofen	1238279	1046580	1.18317	uM	13.358	90.3915
bpaf_231.d	NT5011	R. intestinalis	Whole culture	3	BPAF	Ibuprofen	1612763	1427708	1.12962	uM	12.7534	86.3004
bps_021.d	NT5021	A. muciniphila	Supernatant	1	BPS	Ibuprofen	749649	1043805	0.718189	uM	22.2251	101.415
bps_226.d	NT5021	A. muciniphila	Supernatant	1	BPS	Ibuprofen	967956	1983140	0.488093	uM	15.1045	68.9232
bps_182.d	NT5021	A. muciniphila	Supernatant	2	BPS	Ibuprofen	746109	1426907	0.522886	uM	16.1812	73.8363
bps_196.d	NT5021	A. muciniphila	Supernatant	2	BPS	Ibuprofen	693785	1152481	0.601993	uM	18.6293	85.0069
bps_057.d	NT5021	A. muciniphila	Supernatant	3	BPS	Ibuprofen	761933	1076365	0.707876	uM	21.9059	99.9587
bps_107.d	NT5021	A. muciniphila	Supernatant	3	BPS	Ibuprofen	804072	1096103	0.733573	uM	22.7012	103.587
bps_023.d	NT5021	A. muciniphila	Whole culture	1	BPS	Ibuprofen	801704	1045285	0.766972	uM	23.7347	108.304
bps_228.d	NT5021	A. muciniphila	Whole culture	1	BPS	Ibuprofen	792882	1256776	0.630886	uM	19.5234	89.0869
bps_009.d	NT5021	A. muciniphila	Whole culture	2	BPS	Ibuprofen	815306	995801	0.818744	uM	25.3368	115.614
bps_152.d	NT5021	A. muciniphila	Whole culture	2	BPS	Ibuprofen	697167	1059953	0.657734	uM	20.3542	92.8781
bps_157.d	NT5021	A. muciniphila	Whole culture	3	BPS	Ibuprofen	807454	1123343	0.718796	uM	22.2438	101.501
bps_163.d	NT5021	A. muciniphila	Whole culture	3	BPS	Ibuprofen	846377	1242542	0.681166	uM	21.0794	96.1869
bps_054.d	NT5050	B. caccae	Supernatant	1	BPS	Ibuprofen	888960	1468651	0.60529	uM	18.7313	85.4726
bps_235.d	NT5050	B. caccae	Supernatant	1	BPS	Ibuprofen	893052	1479552	0.603596	uM	18.6789	85.2334
bps_012.d	NT5050	B. caccae	Supernatant	2	BPS	Ibuprofen	810473	1196175	0.677554	uM	20.9676	95.6769
bps_159.d	NT5050	B. caccae	Supernatant	2	BPS	Ibuprofen	826948	1329144	0.622166	uM	19.2535	87.8556
bps_041.d	NT5050	B. caccae	Supernatant	3	BPS	Ibuprofen	815981	1218749	0.669523	uM	20.7191	94.5429
bps_208.d	NT5050	B. caccae	Supernatant	3	BPS	Ibuprofen	815698	1401666	0.581949	uM	18.009	82.1766
bps_048.d	NT5050	B. caccae	Whole culture	1	BPS	Ibuprofen	932591	1145035	0.814465	uM	25.2044	115.01
bps_143.d	NT5050	B. caccae	Whole culture	1	BPS	Ibuprofen	759672	1449108	0.524234	uM	16.223	74.0267
bps_139.d	NT5050	B. caccae	Whole culture	2	BPS	Ibuprofen	740057	1186333	0.623819	uM	19.3047	88.089
bps_215.d	NT5050	B. caccae	Whole culture	2	BPS	Ibuprofen	933657	1530096	0.610195	uM	18.8831	86.1652
bps_006.d	NT5050	B. caccae	Whole culture	3	BPS	Ibuprofen	913708	1237953	0.73808	uM	22.8406	104.224
bps_085.d	NT5050	B. caccae	Whole culture	3	BPS	Ibuprofen	841573	1291202	0.651775	uM	20.1698	92.0367
bps_127.d	NT5052	B. clarus	Supernatant	1	BPS	Ibuprofen	798670	1046316	0.763316	uM	23.6216	107.787
bps_229.d	NT5052	B. clarus	Supernatant	1	BPS	Ibuprofen	840772	1566224	0.536815	uM	16.6123	75.8032
bps_056.d	NT5052	B. clarus	Supernatant	2	BPS	Ibuprofen	770941	1016514	0.758417	uM	23.47	107.095
bps_212.d	NT5052	B. clarus	Supernatant	2	BPS	Ibuprofen	722388	1177181	0.613659	uM	18.9903	86.6544
bps_102.d	NT5052	B. clarus	Supernatant	3	BPS	Ibuprofen	828478	1104984	0.749765	uM	23.2022	105.874
bps_204.d	NT5052	B. clarus	Supernatant	3	BPS	Ibuprofen	836918	1325465	0.631415	uM	19.5398	89.1616
bps_070.d	NT5052	B. clarus	Whole culture	1	BPS	Ibuprofen	803622	1055162	0.76161	uM	23.5688	107.546
bps_187.d	NT5052	B. clarus	Whole culture	1	BPS	Ibuprofen	838859	1093910	0.766845	uM	23.7308	108.286
bps_014.d	NT5052	B. clarus	Whole culture	2	BPS	Ibuprofen	797323	1000587	0.796855	uM	24.6595	112.523
bps_181.d	NT5052	B. clarus	Whole culture	2	BPS	Ibuprofen	734298	1080679	0.679478	uM	21.0271	95.9487
bps_024.d	NT5052	B. clarus	Whole culture	3	BPS	Ibuprofen	806658	963507	0.83721	uM	25.9083	118.222
bps_088.d	NT5052	B. clarus	Whole culture	3	BPS	Ibuprofen	791139	964699	0.820089	uM	25.3785	115.804
bps_022.d	NT5049	B. dorei	Supernatant	1	BPS	Ibuprofen	835522	988596	0.84516	uM	26.1543	119.344
bps_177.d	NT5049	B. dorei	Supernatant	1	BPS	Ibuprofen	835531	1018588	0.820284	uM	25.3845	115.832
bps_111.d	NT5049	B. dorei	Supernatant	2	BPS	Ibuprofen	776361	970976	0.799568	uM	24.7434	112.906
bps_136.d	NT5049	B. dorei	Supernatant	2	BPS	Ibuprofen	857333	958808	0.894165	uM	27.6708	126.264
bps_066.d	NT5049	B. dorei	Supernatant	3	BPS	Ibuprofen	821969	983533	0.835731	uM	25.8625	118.013
bps_207.d	NT5049	B. dorei	Supernatant	3	BPS	Ibuprofen	900277	1155790	0.778928	uM	24.1047	109.992
bps_035.d	NT5049	B. dorei	Whole culture	1	BPS	Ibuprofen	886169	1082831	0.818382	uM	25.3256	115.563
bps_225.d	NT5049	B. dorei	Whole culture	1	BPS	Ibuprofen	992458	1222468	0.811848	uM	25.1234	114.64
bps_018.d	NT5049	B. dorei	Whole culture	2	BPS	Ibuprofen	960273	1011974	0.948911	uM	29.365	133.995
bps_239.d	NT5049	B. dorei	Whole culture	2	BPS	Ibuprofen	934422	1178228	0.793074	uM	24.5425	111.989
bps_005.d	NT5049	B. dorei	Whole culture	3	BPS	Ibuprofen	1005352	1013674	0.99179	uM	30.6919	140.05
bps_206.d	NT5049	B. dorei	Whole culture	3	BPS	Ibuprofen	973812	1287209	0.75653	uM	23.4116	106.829
bps_072.d	NT5055	B. stercoris	Supernatant	1	BPS	Ibuprofen	718072	1112411	0.64551	uM	19.9759	91.152
bps_186.d	NT5055	B. stercoris	Supernatant	1	BPS	Ibuprofen	823705	1150274	0.716095	uM	22.1603	101.119
bps_148.d	NT5055	B. stercoris	Supernatant	2	BPS	Ibuprofen	778921	1071348	0.727048	uM	22.4992	102.666
bps_172.d	NT5055	B. stercoris	Supernatant	2	BPS	Ibuprofen	767272	1066356	0.719527	uM	22.2665	101.604
bps_101.d	NT5055	B. stercoris	Supernatant	3	BPS	Ibuprofen	743846	1046676	0.710675	uM	21.9925	100.354
bps_189.d	NT5055	B. stercoris	Supernatant	3	BPS	Ibuprofen	765075	1071166	0.714245	uM	22.103	100.858
bps_125.d	NT5055	B. stercoris	Whole culture	1	BPS	Ibuprofen	823358	1120412	0.734871	uM	22.7413	103.771
bps_137.d	NT5055	B. stercoris	Whole culture	1	BPS	Ibuprofen	781600	1112191	0.702757	uM	21.7475	99.2358
bps_058.d	NT5055	B. stercoris	Whole culture	2	BPS	Ibuprofen	756119	1088784	0.694462	uM	21.4908	98.0645
bps_132.d	NT5055	B. stercoris	Whole culture	2	BPS	Ibuprofen	818200	1052274	0.777554	uM	24.0622	109.798
bps_164.d	NT5055	B. stercoris	Whole culture	3	BPS	Ibuprofen	837997	1163124	0.720471	uM	22.2957	101.737
bps_202.d	NT5055	B. stercoris	Whole culture	3	BPS	Ibuprofen	889226	1118654	0.794907	uM	24.5992	112.248
bps_081.d	NT5004	B. thetaiotaomicron	Supernatant	1	BPS	Ibuprofen	737543	1066549	0.691523	uM	21.3999	97.6495
bps_155.d	NT5004	B. thetaiotaomicron	Supernatant	1	BPS	Ibuprofen	748080	1107223	0.675636	uM	20.9082	95.4061
bps_190.d	NT5004	B. thetaiotaomicron	Supernatant	2	BPS	Ibuprofen	762035	1022367	0.745363	uM	23.066	105.252
bps_211.d	NT5004	B. thetaiotaomicron	Supernatant	2	BPS	Ibuprofen	797409	1092127	0.730143	uM	22.595	103.103
bps_071.d	NT5004	B. thetaiotaomicron	Supernatant	3	BPS	Ibuprofen	779327	1005565	0.775014	uM	23.9836	109.439
bps_110.d	NT5004	B. thetaiotaomicron	Supernatant	3	BPS	Ibuprofen	789139	1035820	0.76185	uM	23.5762	107.58
bps_039.d	NT5004	B. thetaiotaomicron	Whole culture	1	BPS	Ibuprofen	849342	998215	0.850861	uM	26.3307	120.149
bps_180.d	NT5004	B. thetaiotaomicron	Whole culture	1	BPS	Ibuprofen	826534	1422801	0.58092	uM	17.9772	82.0313
bps_019.d	NT5004	B. thetaiotaomicron	Whole culture	2	BPS	Ibuprofen	819366	1044500	0.784458	uM	24.2758	110.773
bps_095.d	NT5004	B. thetaiotaomicron	Whole culture	2	BPS	Ibuprofen	784766	1039211	0.755156	uM	23.369	106.635
bps_016.d	NT5004	B. thetaiotaomicron	Whole culture	3	BPS	Ibuprofen	830242	979649	0.847489	uM	26.2264	119.673
bps_154.d	NT5004	B. thetaiotaomicron	Whole culture	3	BPS	Ibuprofen	830019	1081981	0.767129	uM	23.7396	108.326
bps_013.d	NT5002	B. uniformis	Supernatant	1	BPS	Ibuprofen	838480	961108	0.87241	uM	26.9976	123.192
bps_213.d	NT5002	B. uniformis	Supernatant	1	BPS	Ibuprofen	780298	1094363	0.713016	uM	22.065	100.684
bps_037.d	NT5002	B. uniformis	Supernatant	2	BPS	Ibuprofen	773306	982604	0.786997	uM	24.3544	111.131
bps_067.d	NT5002	B. uniformis	Supernatant	2	BPS	Ibuprofen	851931	1198921	0.710581	uM	21.9897	100.341
bps_151.d	NT5002	B. uniformis	Supernatant	3	BPS	Ibuprofen	808638	1111022	0.727833	uM	22.5235	102.777
bps_214.d	NT5002	B. uniformis	Supernatant	3	BPS	Ibuprofen	822445	1114185	0.738158	uM	22.843	104.235
bps_149.d	NT5002	B. uniformis	Whole culture	1	BPS	Ibuprofen	797484	1062789	0.750369	uM	23.2209	105.959
bps_178.d	NT5002	B. uniformis	Whole culture	1	BPS	Ibuprofen	818682	1253587	0.653072	uM	20.21	92.2198
bps_090.d	NT5002	B. uniformis	Whole culture	2	BPS	Ibuprofen	841255	963532	0.873095	uM	27.0188	123.289
bps_175.d	NT5002	B. uniformis	Whole culture	2	BPS	Ibuprofen	849119	1205599	0.704313	uM	21.7957	99.4555
bps_020.d	NT5002	B. uniformis	Whole culture	3	BPS	Ibuprofen	805370	1010592	0.796929	uM	24.6618	112.534
bps_042.d	NT5002	B. uniformis	Whole culture	3	BPS	Ibuprofen	852127	991929	0.85906	uM	26.5845	121.307
bps_011.d	NT5073	C. aerofaciens	Supernatant	1	BPS	Ibuprofen	811092	1175110	0.690226	uM	21.3597	97.4664
bps_015.d	NT5073	C. aerofaciens	Supernatant	1	BPS	Ibuprofen	723891	1015257	0.713013	uM	22.0649	100.684
bps_179.d	NT5073	C. aerofaciens	Supernatant	2	BPS	Ibuprofen	799944	1194852	0.669492	uM	20.7181	94.5385
bps_248.d	NT5073	C. aerofaciens	Supernatant	2	BPS	Ibuprofen	881865	1323769	0.666177	uM	20.6155	94.0704
bps_103.d	NT5073	C. aerofaciens	Supernatant	3	BPS	Ibuprofen	828159	1128222	0.734039	uM	22.7156	103.653
bps_201.d	NT5073	C. aerofaciens	Supernatant	3	BPS	Ibuprofen	809218	1280440	0.631984	uM	19.5574	89.2421
bps_162.d	NT5073	C. aerofaciens	Whole culture	1	BPS	Ibuprofen	832331	1223471	0.680303	uM	21.0527	96.0651
bps_224.d	NT5073	C. aerofaciens	Whole culture	1	BPS	Ibuprofen	780337	1427051	0.546818	uM	16.9218	77.2158
bps_046.d	NT5073	C. aerofaciens	Whole culture	2	BPS	Ibuprofen	792618	950707	0.833714	uM	25.8001	117.728
bps_093.d	NT5073	C. aerofaciens	Whole culture	2	BPS	Ibuprofen	822492	987068	0.833268	uM	25.7863	117.665
bps_105.d	NT5073	C. aerofaciens	Whole culture	3	BPS	Ibuprofen	810169	1118979	0.724025	uM	22.4057	102.239
bps_133.d	NT5073	C. aerofaciens	Whole culture	3	BPS	Ibuprofen	841351	1191733	0.70599	uM	21.8476	99.6923
bps_030.d	NT5048	C. comes	Supernatant	1	BPS	Ibuprofen	842515	1142154	0.737654	uM	22.8275	104.164
bps_068.d	NT5048	C. comes	Supernatant	1	BPS	Ibuprofen	847829	1028820	0.824079	uM	25.502	116.368
bps_064.d	NT5048	C. comes	Supernatant	2	BPS	Ibuprofen	823465	1086130	0.758164	uM	23.4622	107.06
bps_077.d	NT5048	C. comes	Supernatant	2	BPS	Ibuprofen	821581	1164511	0.705516	uM	21.8329	99.6254
bps_128.d	NT5048	C. comes	Supernatant	3	BPS	Ibuprofen	852260	1196481	0.712306	uM	22.043	100.584
bps_247.d	NT5048	C. comes	Supernatant	3	BPS	Ibuprofen	1007970	1468287	0.686494	uM	21.2442	96.9393
bps_062.d	NT5048	C. comes	Whole culture	1	BPS	Ibuprofen	783175	1097869	0.713359	uM	22.0756	100.733
bps_134.d	NT5048	C. comes	Whole culture	1	BPS	Ibuprofen	874841	1083982	0.807062	uM	24.9753	113.965
bps_083.d	NT5048	C. comes	Whole culture	2	BPS	Ibuprofen	883237	1056942	0.835653	uM	25.8601	118.002
bps_221.d	NT5048	C. comes	Whole culture	2	BPS	Ibuprofen	966502	1250148	0.77311	uM	23.9247	109.17
bps_108.d	NT5048	C. comes	Whole culture	3	BPS	Ibuprofen	933583	1165109	0.801284	uM	24.7965	113.149
bps_220.d	NT5048	C. comes	Whole culture	3	BPS	Ibuprofen	942207	1486936	0.633657	uM	19.6091	89.4782
bps_060.d	Compound control	Compound control	Compound control	1	BPS	Ibuprofen	801747	1029168	0.779024	uM	24.1077	110.005
bps_079.d	Compound control	Compound control	Compound control	1	BPS	Ibuprofen	728345	1197890	0.608023	uM	18.8159	85.8585
bps_188.d	Compound control	Compound control	Compound control	1	BPS	Ibuprofen	835562	1329823	0.628326	uM	19.4442	88.7254
bps_199.d	Compound control	Compound control	Compound control	1	BPS	Ibuprofen	841204	1181313	0.712092	uM	22.0364	100.554
bps_092.d	Compound control	Compound control	Compound control	2	BPS	Ibuprofen	773747	1076966	0.718451	uM	22.2332	101.452
bps_106.d	Compound control	Compound control	Compound control	2	BPS	Ibuprofen	796024	1112003	0.715847	uM	22.1526	101.084
bps_205.d	Compound control	Compound control	Compound control	2	BPS	Ibuprofen	844167	1263119	0.668319	uM	20.6818	94.3729
bps_236.d	Compound control	Compound control	Compound control	2	BPS	Ibuprofen	884779	1403431	0.63044	uM	19.5096	89.024
bps_104.d	Compound control	Compound control	Compound control	3	BPS	Ibuprofen	779422	1145467	0.68044	uM	21.0569	96.0845
bps_126.d	Compound control	Compound control	Compound control	3	BPS	Ibuprofen	787727	1129045	0.697693	uM	21.5908	98.5208
bps_165.d	Compound control	Compound control	Compound control	3	BPS	Ibuprofen	883187	1157979	0.762697	uM	23.6024	107.7
bps_191.d	Compound control	Compound control	Compound control	3	BPS	Ibuprofen	785275	1234856	0.635924	uM	19.6793	89.7984
bps_138.d	Compound control	Compound control	Compound control	4	BPS	Ibuprofen	849335	1119856	0.758432	uM	23.4704	107.098
bps_141.d	Compound control	Compound control	Compound control	4	BPS	Ibuprofen	855779	1209476	0.707562	uM	21.8962	99.9143
bps_142.d	Compound control	Compound control	Compound control	4	BPS	Ibuprofen	754974	1137579	0.663667	uM	20.5378	93.716
bps_227.d	Compound control	Compound control	Compound control	4	BPS	Ibuprofen	916183	1275831	0.718107	uM	22.2225	101.403
bps_036.d	Compound control	Compound control	Compound control	5	BPS	Ibuprofen	852427	1088006	0.783476	uM	24.2455	110.634
bps_158.d	Compound control	Compound control	Compound control	5	BPS	Ibuprofen	876838	1199981	0.73071	uM	22.6125	103.183
bps_222.d	Compound control	Compound control	Compound control	5	BPS	Ibuprofen	807764	1477062	0.546872	uM	16.9235	77.2234
bps_230.d	Compound control	Compound control	Compound control	5	BPS	Ibuprofen	824539	1235230	0.667519	uM	20.657	94.2598
bps_043.d	Compound control	Compound control	Compound control	6	BPS	Ibuprofen	730869	946447	0.772224	uM	23.8972	109.045
bps_086.d	Compound control	Compound control	Compound control	6	BPS	Ibuprofen	665214	957445	0.69478	uM	21.5007	98.1094
bps_109.d	Compound control	Compound control	Compound control	6	BPS	Ibuprofen	799836	1056311	0.757197	uM	23.4322	106.923
bps_200.d	Compound control	Compound control	Compound control	6	BPS	Ibuprofen	782949	1198081	0.653503	uM	20.2233	92.2806
bps_031.d	Compound control	Compound control	Compound control	7	BPS	Ibuprofen	772828	1032387	0.748584	uM	23.1657	105.707
bps_087.d	Compound control	Compound control	Compound control	7	BPS	Ibuprofen	782805	1026177	0.762836	uM	23.6067	107.72
bps_166.d	Compound control	Compound control	Compound control	7	BPS	Ibuprofen	805201	1136045	0.708776	uM	21.9338	100.086
bps_197.d	Compound control	Compound control	Compound control	7	BPS	Ibuprofen	686283	1235975	0.555256	uM	17.183	78.4074
bps_032.d	NT5009	E. rectale	Supernatant	1	BPS	Ibuprofen	783785	973880	0.804807	uM	24.9055	113.646
bps_167.d	NT5009	E. rectale	Supernatant	1	BPS	Ibuprofen	799099	1183914	0.674964	uM	20.8874	95.3111
bps_045.d	NT5009	E. rectale	Supernatant	2	BPS	Ibuprofen	820574	1075788	0.762766	uM	23.6045	107.71
bps_176.d	NT5009	E. rectale	Supernatant	2	BPS	Ibuprofen	762647	1084919	0.702953	uM	21.7536	99.2635
bps_017.d	NT5009	E. rectale	Supernatant	3	BPS	Ibuprofen	803649	1047522	0.767191	uM	23.7415	108.334
bps_082.d	NT5009	E. rectale	Supernatant	3	BPS	Ibuprofen	472519	1021713	0.462477	uM	14.3118	65.3061
bps_150.d	NT5009	E. rectale	Whole culture	1	BPS	Ibuprofen	926750	1280015	0.724015	uM	22.4054	102.238
bps_209.d	NT5009	E. rectale	Whole culture	1	BPS	Ibuprofen	934687	1260537	0.741499	uM	22.9464	104.707
bps_038.d	NT5009	E. rectale	Whole culture	2	BPS	Ibuprofen	823589	1003752	0.82051	uM	25.3915	115.864
bps_245.d	NT5009	E. rectale	Whole culture	2	BPS	Ibuprofen	1030860	1228350	0.839223	uM	25.9706	118.506
bps_063.d	NT5009	E. rectale	Whole culture	3	BPS	Ibuprofen	888760	1011275	0.878851	uM	27.1969	124.102
bps_069.d	NT5009	E. rectale	Whole culture	3	BPS	Ibuprofen	802130	1045541	0.767191	uM	23.7415	108.335
bps_185.d	NT5081	O. splanchnicus	Supernatant	1	BPS	Ibuprofen	905373	993152	0.911616	uM	28.2109	128.729
bps_237.d	NT5081	O. splanchnicus	Supernatant	1	BPS	Ibuprofen	1001549	1154180	0.867758	uM	26.8536	122.535
bps_010.d	NT5081	O. splanchnicus	Supernatant	2	BPS	Ibuprofen	964690	964773	0.999914	uM	30.9433	141.197
bps_160.d	NT5081	O. splanchnicus	Supernatant	2	BPS	Ibuprofen	1030969	962051	1.07164	uM	33.1629	151.325
bps_029.d	NT5081	O. splanchnicus	Supernatant	3	BPS	Ibuprofen	937557	985606	0.951249	uM	29.4374	134.325
bps_233.d	NT5081	O. splanchnicus	Supernatant	3	BPS	Ibuprofen	1006565	1290522	0.779967	uM	24.1369	110.139
bps_047.d	NT5081	O. splanchnicus	Whole culture	1	BPS	Ibuprofen	1101484	961447	1.14565	uM	35.4534	161.777
bps_131.d	NT5081	O. splanchnicus	Whole culture	1	BPS	Ibuprofen	1067132	1040776	1.02532	uM	31.7297	144.785
bps_033.d	NT5081	O. splanchnicus	Whole culture	2	BPS	Ibuprofen	1092421	955612	1.14316	uM	35.3763	161.425
bps_223.d	NT5081	O. splanchnicus	Whole culture	2	BPS	Ibuprofen	1055632	1026753	1.02813	uM	31.8164	145.181
bps_140.d	NT5081	O. splanchnicus	Whole culture	3	BPS	Ibuprofen	1113280	1104265	1.00816	uM	31.1986	142.362
bps_183.d	NT5081	O. splanchnicus	Whole culture	3	BPS	Ibuprofen	1014506	1323839	0.766336	uM	23.715	108.214
bps_091.d	NT5074	P. distasonis	Supernatant	1	BPS	Ibuprofen	759970	1084868	0.700518	uM	21.6782	98.9197
bps_184.d	NT5074	P. distasonis	Supernatant	1	BPS	Ibuprofen	831831	1259727	0.660326	uM	20.4345	93.2442
bps_040.d	NT5074	P. distasonis	Supernatant	2	BPS	Ibuprofen	780649	1154418	0.676227	uM	20.9265	95.4896
bps_061.d	NT5074	P. distasonis	Supernatant	2	BPS	Ibuprofen	738245	1104736	0.668255	uM	20.6798	94.3638
bps_044.d	NT5074	P. distasonis	Supernatant	3	BPS	Ibuprofen	812164	1093896	0.742451	uM	22.9759	104.841
bps_124.d	NT5074	P. distasonis	Supernatant	3	BPS	Ibuprofen	853415	1234532	0.691286	uM	21.3925	97.616
bps_161.d	NT5074	P. distasonis	Whole culture	1	BPS	Ibuprofen	917823	1316040	0.697413	uM	21.5821	98.4812
bps_238.d	NT5074	P. distasonis	Whole culture	1	BPS	Ibuprofen	972732	1535061	0.633676	uM	19.6098	89.481
bps_080.d	NT5074	P. distasonis	Whole culture	2	BPS	Ibuprofen	864153	1181109	0.731645	uM	22.6415	103.315
bps_153.d	NT5074	P. distasonis	Whole culture	2	BPS	Ibuprofen	942877	1347432	0.699759	uM	21.6547	98.8124
bps_059.d	NT5074	P. distasonis	Whole culture	3	BPS	Ibuprofen	823670	1243422	0.662422	uM	20.4993	93.5401
bps_234.d	NT5074	P. distasonis	Whole culture	3	BPS	Ibuprofen	942476	1571096	0.599884	uM	18.564	84.7093
bps_034.d	NT5071	P. merdae	Supernatant	1	BPS	Ibuprofen	782046	986002	0.793148	uM	24.5448	112
bps_244.d	NT5071	P. merdae	Supernatant	1	BPS	Ibuprofen	657626	1349914	0.487161	uM	15.0757	68.7917
bps_203.d	NT5071	P. merdae	Supernatant	2	BPS	Ibuprofen	757424	1044331	0.725272	uM	22.4443	102.415
bps_232.d	NT5071	P. merdae	Supernatant	2	BPS	Ibuprofen	803415	1185425	0.677744	uM	20.9735	95.7038
bps_173.d	NT5071	P. merdae	Supernatant	3	BPS	Ibuprofen	821943	1135539	0.723835	uM	22.3998	102.212
bps_210.d	NT5071	P. merdae	Supernatant	3	BPS	Ibuprofen	845019	1140202	0.741113	uM	22.9345	104.652
bps_007.d	NT5071	P. merdae	Whole culture	1	BPS	Ibuprofen	882017	1039166	0.848774	uM	26.2662	119.855
bps_129.d	NT5071	P. merdae	Whole culture	1	BPS	Ibuprofen	858091	1053525	0.814495	uM	25.2054	115.014
bps_078.d	NT5071	P. merdae	Whole culture	2	BPS	Ibuprofen	818030	996876	0.820594	uM	25.3941	115.875
bps_084.d	NT5071	P. merdae	Whole culture	2	BPS	Ibuprofen	840811	955014	0.880417	uM	27.2454	124.323
bps_096.d	NT5071	P. merdae	Whole culture	3	BPS	Ibuprofen	824908	1013582	0.813854	uM	25.1855	114.924
bps_156.d	NT5071	P. merdae	Whole culture	3	BPS	Ibuprofen	904514	1072983	0.84299	uM	26.0872	119.038
bps_008.d	NT5011	R. intestinalis	Supernatant	1	BPS	Ibuprofen	825539	1040344	0.793525	uM	24.5564	112.053
bps_198.d	NT5011	R. intestinalis	Supernatant	1	BPS	Ibuprofen	917079	1682177	0.545174	uM	16.871	76.9836
bps_053.d	NT5011	R. intestinalis	Supernatant	2	BPS	Ibuprofen	830101	1080769	0.768065	uM	23.7685	108.458
bps_174.d	NT5011	R. intestinalis	Supernatant	2	BPS	Ibuprofen	965387	975094	0.990045	uM	30.6379	139.804
bps_065.d	NT5011	R. intestinalis	Supernatant	3	BPS	Ibuprofen	825121	1172679	0.703621	uM	21.7742	99.3578
bps_130.d	NT5011	R. intestinalis	Supernatant	3	BPS	Ibuprofen	896043	1266726	0.707369	uM	21.8902	99.8871
bps_094.d	NT5011	R. intestinalis	Whole culture	1	BPS	Ibuprofen	792246	1015213	0.780374	uM	24.1495	110.196
bps_246.d	NT5011	R. intestinalis	Whole culture	1	BPS	Ibuprofen	921481	1469024	0.627274	uM	19.4116	88.577
bps_055.d	NT5011	R. intestinalis	Whole culture	2	BPS	Ibuprofen	832738	1006787	0.827124	uM	25.5962	116.798
bps_135.d	NT5011	R. intestinalis	Whole culture	2	BPS	Ibuprofen	873086	1121664	0.778385	uM	24.0879	109.915
bps_089.d	NT5011	R. intestinalis	Whole culture	3	BPS	Ibuprofen	820906	1048017	0.783295	uM	24.2398	110.608
bps_231.d	NT5011	R. intestinalis	Whole culture	3	BPS	Ibuprofen	944617	1251153	0.754997	uM	23.3641	106.613
boscalid_072.d	NT5021	A. muciniphila	Supernatant	1	Boscalid	Caffeine	921749	4581516	0.201189	uM	8.10146	74.4229
boscalid_331.d	NT5021	A. muciniphila	Supernatant	1	Boscalid	Caffeine	1074038	2630825	0.408251	uM	16.4395	151.019
boscalid_151.d	NT5021	A. muciniphila	Supernatant	2	Boscalid	Caffeine	1260187	3528615	0.357134	uM	14.3811	132.11
boscalid_306.d	NT5021	A. muciniphila	Supernatant	2	Boscalid	Caffeine	1062340	3669609	0.289497	uM	11.6575	107.09
boscalid_120.d	NT5021	A. muciniphila	Supernatant	3	Boscalid	Caffeine	1006793	5036077	0.199916	uM	8.05022	73.9522
boscalid_229.d	NT5021	A. muciniphila	Supernatant	3	Boscalid	Caffeine	1016997	3342642	0.304249	uM	12.2515	112.547
boscalid_070.d	NT5021	A. muciniphila	Whole culture	1	Boscalid	Caffeine	930784	5192277	0.179263	uM	7.21857	66.3124
boscalid_115.d	NT5021	A. muciniphila	Whole culture	1	Boscalid	Caffeine	1056468	3187312	0.33146	uM	13.3473	122.613
boscalid_009.d	NT5021	A. muciniphila	Whole culture	2	Boscalid	Caffeine	1440937	2828967	0.509351	uM	20.5105	188.417
boscalid_089.d	NT5021	A. muciniphila	Whole culture	2	Boscalid	Caffeine	1233095	4321663	0.285329	uM	11.4896	105.548
boscalid_034.d	NT5021	A. muciniphila	Whole culture	3	Boscalid	Caffeine	994677	2675602	0.371758	uM	14.97	137.519
boscalid_247.d	NT5021	A. muciniphila	Whole culture	3	Boscalid	Caffeine	1188236	3113358	0.381657	uM	15.3686	141.181
boscalid_033.d	NT5050	B. caccae	Supernatant	1	Boscalid	Caffeine	1225992	5235243	0.234181	uM	9.42998	86.6272
boscalid_143.d	NT5050	B. caccae	Supernatant	1	Boscalid	Caffeine	1070112	6190438	0.172865	uM	6.96094	63.9457
boscalid_029.d	NT5050	B. caccae	Supernatant	2	Boscalid	Caffeine	1166637	6872458	0.169755	uM	6.83571	62.7953
boscalid_183.d	NT5050	B. caccae	Supernatant	2	Boscalid	Caffeine	1077576	6460578	0.166793	uM	6.7164	61.6993
boscalid_060.d	NT5050	B. caccae	Supernatant	3	Boscalid	Caffeine	976708	5235286	0.186562	uM	7.5125	69.0125
boscalid_139.d	NT5050	B. caccae	Supernatant	3	Boscalid	Caffeine	814819	4799817	0.16976	uM	6.83591	62.7971
boscalid_093.d	NT5050	B. caccae	Whole culture	1	Boscalid	Caffeine	1140479	4146271	0.275061	uM	11.0762	101.75
boscalid_200.d	NT5050	B. caccae	Whole culture	1	Boscalid	Caffeine	1249521	5742102	0.217607	uM	8.76259	80.4963
boscalid_125.d	NT5050	B. caccae	Whole culture	2	Boscalid	Caffeine	1409753	5947973	0.237014	uM	9.54408	87.6753
boscalid_286.d	NT5050	B. caccae	Whole culture	2	Boscalid	Caffeine	1265569	5861786	0.215902	uM	8.69393	79.8655
boscalid_157.d	NT5050	B. caccae	Whole culture	3	Boscalid	Caffeine	1253805	2439105	0.514043	uM	20.6995	190.153
boscalid_288.d	NT5050	B. caccae	Whole culture	3	Boscalid	Caffeine	1031994	3018119	0.341933	uM	13.769	126.487
boscalid_154.d	NT5052	B. clarus	Supernatant	1	Boscalid	Caffeine	695917	2840921	0.244962	uM	9.86412	90.6153
boscalid_326.d	NT5052	B. clarus	Supernatant	1	Boscalid	Caffeine	646967	2414330	0.26797	uM	10.7906	99.1263
boscalid_156.d	NT5052	B. clarus	Supernatant	2	Boscalid	Caffeine	1122110	5890335	0.1905	uM	7.67106	70.4691
boscalid_203.d	NT5052	B. clarus	Supernatant	2	Boscalid	Caffeine	1094104	3762889	0.290762	uM	11.7084	107.557
boscalid_010.d	NT5052	B. clarus	Supernatant	3	Boscalid	Caffeine	1096422	6417018	0.170862	uM	6.88026	63.2045
boscalid_274.d	NT5052	B. clarus	Supernatant	3	Boscalid	Caffeine	991987	5388686	0.184087	uM	7.41282	68.0968
boscalid_062.d	NT5052	B. clarus	Whole culture	1	Boscalid	Caffeine	836031	3249980	0.257242	uM	10.3586	95.158
boscalid_215.d	NT5052	B. clarus	Whole culture	1	Boscalid	Caffeine	1094067	4902100	0.223183	uM	8.98715	82.5591
boscalid_176.d	NT5052	B. clarus	Whole culture	2	Boscalid	Caffeine	1143543	2616623	0.43703	uM	17.5983	161.665
boscalid_206.d	NT5052	B. clarus	Whole culture	2	Boscalid	Caffeine	1333043	4685906	0.284479	uM	11.4554	105.233
boscalid_005.d	NT5052	B. clarus	Whole culture	3	Boscalid	Caffeine	1407860	5183946	0.271581	uM	10.936	100.462
boscalid_155.d	NT5052	B. clarus	Whole culture	3	Boscalid	Caffeine	1131122	2542653	0.444859	uM	17.9136	164.561
boscalid_205.d	NT5049	B. dorei	Supernatant	1	Boscalid	Caffeine	2084292	4199411	0.49633	uM	19.9862	183.6
boscalid_322.d	NT5049	B. dorei	Supernatant	1	Boscalid	Caffeine	2214970	6690144	0.33108	uM	13.3319	122.472
boscalid_178.d	NT5049	B. dorei	Supernatant	2	Boscalid	Caffeine	1868073	8094369	0.230787	uM	9.29332	85.3718
boscalid_330.d	NT5049	B. dorei	Supernatant	2	Boscalid	Caffeine	2312559	7322890	0.315799	uM	12.7166	116.819
boscalid_014.d	NT5049	B. dorei	Supernatant	3	Boscalid	Caffeine	1763519	5870488	0.300404	uM	12.0967	111.124
boscalid_037.d	NT5049	B. dorei	Supernatant	3	Boscalid	Caffeine	1600035	6174436	0.259139	uM	10.435	95.8596
boscalid_011.d	NT5049	B. dorei	Whole culture	1	Boscalid	Caffeine	1737831	10568158	0.16444	uM	6.62168	60.8291
boscalid_245.d	NT5049	B. dorei	Whole culture	1	Boscalid	Caffeine	2366989	4900931	0.482967	uM	19.4481	178.657
boscalid_020.d	NT5049	B. dorei	Whole culture	2	Boscalid	Caffeine	1560805	11481944	0.135936	uM	5.47385	50.2848
boscalid_209.d	NT5049	B. dorei	Whole culture	2	Boscalid	Caffeine	2280921	7760760	0.293904	uM	11.8349	108.72
boscalid_102.d	NT5049	B. dorei	Whole culture	3	Boscalid	Caffeine	2074941	7888601	0.26303	uM	10.5917	97.2992
boscalid_321.d	NT5049	B. dorei	Whole culture	3	Boscalid	Caffeine	2219558	7672607	0.289283	uM	11.6489	107.011
boscalid_030.d	NT5055	B. stercoris	Supernatant	1	Boscalid	Caffeine	1173683	4783546	0.245358	uM	9.88009	90.762
boscalid_114.d	NT5055	B. stercoris	Supernatant	1	Boscalid	Caffeine	1692079	3338222	0.50688	uM	20.4111	187.503
boscalid_132.d	NT5055	B. stercoris	Supernatant	2	Boscalid	Caffeine	947130	3540720	0.267496	uM	10.7715	98.9513
boscalid_233.d	NT5055	B. stercoris	Supernatant	2	Boscalid	Caffeine	969716	3712542	0.2612	uM	10.518	96.6221
boscalid_182.d	NT5055	B. stercoris	Supernatant	3	Boscalid	Caffeine	1096722	6809325	0.161062	uM	6.48564	59.5794
boscalid_287.d	NT5055	B. stercoris	Supernatant	3	Boscalid	Caffeine	1273426	5326106	0.239091	uM	9.62773	88.4438
boscalid_126.d	NT5055	B. stercoris	Whole culture	1	Boscalid	Caffeine	1592752	7608673	0.209334	uM	8.42945	77.436
boscalid_327.d	NT5055	B. stercoris	Whole culture	1	Boscalid	Caffeine	1950118	2838327	0.687066	uM	27.6668	254.157
boscalid_095.d	NT5055	B. stercoris	Whole culture	2	Boscalid	Caffeine	1411956	5527081	0.255461	uM	10.2869	94.4993
boscalid_232.d	NT5055	B. stercoris	Whole culture	2	Boscalid	Caffeine	1174663	3265406	0.35973	uM	14.4856	133.07
boscalid_086.d	NT5055	B. stercoris	Whole culture	3	Boscalid	Caffeine	1367816	5741689	0.238225	uM	9.59286	88.1234
boscalid_226.d	NT5055	B. stercoris	Whole culture	3	Boscalid	Caffeine	1443602	3227772	0.447244	uM	18.0096	165.443
boscalid_216.d	NT5004	B. thetaiotaomicron	Supernatant	1	Boscalid	Caffeine	774914	3992037	0.194115	uM	7.81662	71.8063
boscalid_303.d	NT5004	B. thetaiotaomicron	Supernatant	1	Boscalid	Caffeine	753013	2798509	0.269076	uM	10.8352	99.5358
boscalid_023.d	NT5004	B. thetaiotaomicron	Supernatant	2	Boscalid	Caffeine	910882	6945080	0.131155	uM	5.28135	48.5164
boscalid_302.d	NT5004	B. thetaiotaomicron	Supernatant	2	Boscalid	Caffeine	643017	3268339	0.196741	uM	7.92238	72.7778
boscalid_252.d	NT5004	B. thetaiotaomicron	Supernatant	3	Boscalid	Caffeine	600878	4228208	0.142112	uM	5.72256	52.5694
boscalid_256.d	NT5004	B. thetaiotaomicron	Supernatant	3	Boscalid	Caffeine	639407	3700294	0.172799	uM	6.95827	63.9211
boscalid_179.d	NT5004	B. thetaiotaomicron	Whole culture	1	Boscalid	Caffeine	898794	3374974	0.266311	uM	10.7238	98.5129
boscalid_272.d	NT5004	B. thetaiotaomicron	Whole culture	1	Boscalid	Caffeine	760755	6096468	0.124786	uM	5.02489	46.1604
boscalid_044.d	NT5004	B. thetaiotaomicron	Whole culture	2	Boscalid	Caffeine	939453	7395986	0.127022	uM	5.11492	46.9875
boscalid_092.d	NT5004	B. thetaiotaomicron	Whole culture	2	Boscalid	Caffeine	960907	6364080	0.150989	uM	6.08003	55.8533
boscalid_137.d	NT5004	B. thetaiotaomicron	Whole culture	3	Boscalid	Caffeine	729929	3513456	0.207752	uM	8.36577	76.851
boscalid_175.d	NT5004	B. thetaiotaomicron	Whole culture	3	Boscalid	Caffeine	895339	3292102	0.271966	uM	10.9515	100.605
boscalid_192.d	NT5002	B. uniformis	Supernatant	1	Boscalid	Caffeine	1944292	5209671	0.373208	uM	15.0283	138.056
boscalid_284.d	NT5002	B. uniformis	Supernatant	1	Boscalid	Caffeine	1842250	3034515	0.607099	uM	24.4466	224.576
boscalid_187.d	NT5002	B. uniformis	Supernatant	2	Boscalid	Caffeine	1782398	3454867	0.515909	uM	20.7746	190.843
boscalid_264.d	NT5002	B. uniformis	Supernatant	2	Boscalid	Caffeine	1689231	3423481	0.493425	uM	19.8692	182.526
boscalid_054.d	NT5002	B. uniformis	Supernatant	3	Boscalid	Caffeine	1865166	4394872	0.424396	uM	17.0896	156.991
boscalid_110.d	NT5002	B. uniformis	Supernatant	3	Boscalid	Caffeine	1537137	4380791	0.350881	uM	14.1293	129.797
boscalid_061.d	NT5002	B. uniformis	Whole culture	1	Boscalid	Caffeine	1954480	4082515	0.478744	uM	19.2781	177.095
boscalid_312.d	NT5002	B. uniformis	Whole culture	1	Boscalid	Caffeine	2335765	5006699	0.466528	uM	18.7861	172.576
boscalid_136.d	NT5002	B. uniformis	Whole culture	2	Boscalid	Caffeine	852213	12623797	0.0675085	uM	2.71843	24.9725
boscalid_160.d	NT5002	B. uniformis	Whole culture	2	Boscalid	Caffeine	616996	15684876	0.039337	uM	1.58402	14.5514
boscalid_043.d	NT5002	B. uniformis	Whole culture	3	Boscalid	Caffeine	2093392	4451237	0.470294	uM	18.9378	173.97
boscalid_269.d	NT5002	B. uniformis	Whole culture	3	Boscalid	Caffeine	2429827	3280398	0.740711	uM	29.827	274.001
boscalid_091.d	NT5073	C. aerofaciens	Supernatant	1	Boscalid	Caffeine	785357	6204658	0.126575	uM	5.09694	46.8223
boscalid_207.d	NT5073	C. aerofaciens	Supernatant	1	Boscalid	Caffeine	906323	5366810	0.168876	uM	6.80028	62.4698
boscalid_012.d	NT5073	C. aerofaciens	Supernatant	2	Boscalid	Caffeine	737552	3448697	0.213864	uM	8.61187	79.1118
boscalid_278.d	NT5073	C. aerofaciens	Supernatant	2	Boscalid	Caffeine	639192	3027863	0.211103	uM	8.50071	78.0906
boscalid_119.d	NT5073	C. aerofaciens	Supernatant	3	Boscalid	Caffeine	823083	5209193	0.158006	uM	6.36258	58.4489
boscalid_248.d	NT5073	C. aerofaciens	Supernatant	3	Boscalid	Caffeine	690471	2845347	0.242667	uM	9.7717	89.7664
boscalid_058.d	NT5073	C. aerofaciens	Whole culture	1	Boscalid	Caffeine	741983	2865253	0.258959	uM	10.4278	95.7931
boscalid_186.d	NT5073	C. aerofaciens	Whole culture	1	Boscalid	Caffeine	835149	3653753	0.228573	uM	9.20417	84.5528
boscalid_107.d	NT5073	C. aerofaciens	Whole culture	2	Boscalid	Caffeine	758561	2474715	0.306525	uM	12.3431	113.388
boscalid_140.d	NT5073	C. aerofaciens	Whole culture	2	Boscalid	Caffeine	626905	2518077	0.248962	uM	10.0252	92.095
boscalid_042.d	NT5073	C. aerofaciens	Whole culture	3	Boscalid	Caffeine	637311	2751224	0.231646	uM	9.32794	85.6897
boscalid_111.d	NT5073	C. aerofaciens	Whole culture	3	Boscalid	Caffeine	755856	2659015	0.284262	uM	11.4466	105.153
boscalid_083.d	NT5048	C. comes	Supernatant	1	Boscalid	Caffeine	870014	3799434	0.228985	uM	9.22077	84.7053
boscalid_270.d	NT5048	C. comes	Supernatant	1	Boscalid	Caffeine	784509	5345687	0.146756	uM	5.90955	54.2872
boscalid_135.d	NT5048	C. comes	Supernatant	2	Boscalid	Caffeine	918402	6813513	0.134791	uM	5.42777	49.8615
boscalid_228.d	NT5048	C. comes	Supernatant	2	Boscalid	Caffeine	706219	3214919	0.219669	uM	8.84564	81.2592
boscalid_015.d	NT5048	C. comes	Supernatant	3	Boscalid	Caffeine	791600	4565594	0.173384	uM	6.98182	64.1375
boscalid_251.d	NT5048	C. comes	Supernatant	3	Boscalid	Caffeine	872774	4299724	0.202984	uM	8.17375	75.087
boscalid_090.d	NT5048	C. comes	Whole culture	1	Boscalid	Caffeine	843389	6638801	0.127039	uM	5.11562	46.9939
boscalid_317.d	NT5048	C. comes	Whole culture	1	Boscalid	Caffeine	767180	2361111	0.324923	uM	13.084	120.194
boscalid_066.d	NT5048	C. comes	Whole culture	2	Boscalid	Caffeine	839727	6033515	0.139177	uM	5.60438	51.4839
boscalid_113.d	NT5048	C. comes	Whole culture	2	Boscalid	Caffeine	897612	5594648	0.160441	uM	6.46065	59.3498
boscalid_106.d	NT5048	C. comes	Whole culture	3	Boscalid	Caffeine	788155	5674912	0.138884	uM	5.59258	51.3755
boscalid_131.d	NT5048	C. comes	Whole culture	3	Boscalid	Caffeine	664380	2558255	0.2597	uM	10.4576	96.0674
boscalid_019.d	Compound control	Compound control	Compound control	1	Boscalid	Caffeine	1034768	3428205	0.30184	uM	12.1545	111.655
boscalid_130.d	Compound control	Compound control	Compound control	1	Boscalid	Caffeine	792496	6087295	0.130189	uM	5.24243	48.1589
boscalid_296.d	Compound control	Compound control	Compound control	1	Boscalid	Caffeine	776422	2925985	0.265354	uM	10.6853	98.1588
boscalid_305.d	Compound control	Compound control	Compound control	1	Boscalid	Caffeine	849836	3983575	0.213335	uM	8.59057	78.9161
boscalid_103.d	Compound control	Compound control	Compound control	2	Boscalid	Caffeine	954568	2285294	0.4177	uM	16.82	154.514
boscalid_118.d	Compound control	Compound control	Compound control	2	Boscalid	Caffeine	734142	3693016	0.198792	uM	8.00496	73.5364
boscalid_127.d	Compound control	Compound control	Compound control	2	Boscalid	Caffeine	864305	3336601	0.259038	uM	10.4309	95.8222
boscalid_262.d	Compound control	Compound control	Compound control	2	Boscalid	Caffeine	652042	3747004	0.174017	uM	7.00731	64.3717
boscalid_035.d	Compound control	Compound control	Compound control	3	Boscalid	Caffeine	933234	4624117	0.201819	uM	8.12684	74.6561
boscalid_056.d	Compound control	Compound control	Compound control	3	Boscalid	Caffeine	875807	2723899	0.321527	uM	12.9472	118.938
boscalid_081.d	Compound control	Compound control	Compound control	3	Boscalid	Caffeine	811419	7189725	0.112858	uM	4.54457	41.7481
boscalid_329.d	Compound control	Compound control	Compound control	3	Boscalid	Caffeine	821457	5046092	0.162791	uM	6.55526	60.2189
boscalid_031.d	Compound control	Compound control	Compound control	4	Boscalid	Caffeine	798545	2732695	0.292219	uM	11.7671	108.097
boscalid_041.d	Compound control	Compound control	Compound control	4	Boscalid	Caffeine	761745	3590972	0.212128	uM	8.54196	78.4695
boscalid_117.d	Compound control	Compound control	Compound control	4	Boscalid	Caffeine	863406	4364036	0.197846	uM	7.96685	73.1864
boscalid_324.d	Compound control	Compound control	Compound control	4	Boscalid	Caffeine	709190	1803823	0.393159	uM	15.8317	145.436
boscalid_080.d	Compound control	Compound control	Compound control	5	Boscalid	Caffeine	683951	5033100	0.135891	uM	5.47204	50.2681
boscalid_188.d	Compound control	Compound control	Compound control	5	Boscalid	Caffeine	833286	2855009	0.291868	uM	11.7529	107.967
boscalid_239.d	Compound control	Compound control	Compound control	5	Boscalid	Caffeine	914726	1961650	0.466304	uM	18.7771	172.494
boscalid_285.d	Compound control	Compound control	Compound control	5	Boscalid	Caffeine	806207	3003326	0.268438	uM	10.8095	99.2996
boscalid_105.d	Compound control	Compound control	Compound control	6	Boscalid	Caffeine	1021112	3129810	0.326254	uM	13.1376	120.687
boscalid_116.d	Compound control	Compound control	Compound control	6	Boscalid	Caffeine	1192301	3337382	0.357256	uM	14.386	132.155
boscalid_199.d	Compound control	Compound control	Compound control	6	Boscalid	Caffeine	1304658	3766736	0.346363	uM	13.9473	128.125
boscalid_300.d	Compound control	Compound control	Compound control	6	Boscalid	Caffeine	1115422	3316256	0.33635	uM	13.5441	124.421
boscalid_047.d	Compound control	Compound control	Compound control	7	Boscalid	Caffeine	1049192	2546135	0.412072	uM	16.5933	152.432
boscalid_128.d	Compound control	Compound control	Compound control	7	Boscalid	Caffeine	829997	3048939	0.272225	uM	10.962	100.7
boscalid_180.d	Compound control	Compound control	Compound control	7	Boscalid	Caffeine	970467	4429681	0.219083	uM	8.82203	81.0423
boscalid_298.d	Compound control	Compound control	Compound control	7	Boscalid	Caffeine	1004014	2830046	0.354769	uM	14.2859	131.235
boscalid_212.d	NT5009	E. rectale	Supernatant	1	Boscalid	Caffeine	593598	2634416	0.225324	uM	9.07336	83.3511
boscalid_238.d	NT5009	E. rectale	Supernatant	1	Boscalid	Caffeine	623866	5783200	0.107876	uM	4.34393	39.9049
boscalid_198.d	NT5009	E. rectale	Supernatant	2	Boscalid	Caffeine	727724	4794221	0.151792	uM	6.11236	56.1503
boscalid_237.d	NT5009	E. rectale	Supernatant	2	Boscalid	Caffeine	751551	2911637	0.25812	uM	10.394	95.4827
boscalid_129.d	NT5009	E. rectale	Supernatant	3	Boscalid	Caffeine	688135	3298915	0.208594	uM	8.39968	77.1624
boscalid_325.d	NT5009	E. rectale	Supernatant	3	Boscalid	Caffeine	800906	3076874	0.260299	uM	10.4817	96.2887
boscalid_133.d	NT5009	E. rectale	Whole culture	1	Boscalid	Caffeine	855818	5733321	0.149271	uM	6.01084	55.2177
boscalid_283.d	NT5009	E. rectale	Whole culture	1	Boscalid	Caffeine	888942	4120496	0.215737	uM	8.68728	79.8045
boscalid_067.d	NT5009	E. rectale	Whole culture	2	Boscalid	Caffeine	834009	7556015	0.110377	uM	4.44465	40.8302
boscalid_153.d	NT5009	E. rectale	Whole culture	2	Boscalid	Caffeine	883998	5217581	0.169427	uM	6.82248	62.6737
boscalid_181.d	NT5009	E. rectale	Whole culture	3	Boscalid	Caffeine	719481	2871013	0.250602	uM	10.0912	92.7017
boscalid_294.d	NT5009	E. rectale	Whole culture	3	Boscalid	Caffeine	751732	6023291	0.124804	uM	5.02562	46.1671
boscalid_040.d	NT5081	O. splanchnicus	Supernatant	1	Boscalid	Caffeine	2116848	9523035	0.222287	uM	8.95106	82.2276
boscalid_320.d	NT5081	O. splanchnicus	Supernatant	1	Boscalid	Caffeine	2891567	5116621	0.565132	uM	22.7567	209.052
boscalid_096.d	NT5081	O. splanchnicus	Supernatant	2	Boscalid	Caffeine	1899370	7814770	0.243049	uM	9.78709	89.9077
boscalid_149.d	NT5081	O. splanchnicus	Supernatant	2	Boscalid	Caffeine	2215403	6920687	0.320113	uM	12.8903	118.415
boscalid_108.d	NT5081	O. splanchnicus	Supernatant	3	Boscalid	Caffeine	1989177	9475290	0.209933	uM	8.45359	77.6577
boscalid_191.d	NT5081	O. splanchnicus	Supernatant	3	Boscalid	Caffeine	2214548	7918909	0.279653	uM	11.2611	103.448
boscalid_088.d	NT5081	O. splanchnicus	Whole culture	1	Boscalid	Caffeine	2056503	6728273	0.305651	uM	12.308	113.065
boscalid_257.d	NT5081	O. splanchnicus	Whole culture	1	Boscalid	Caffeine	2633715	7729788	0.340723	uM	13.7202	126.039
boscalid_101.d	NT5081	O. splanchnicus	Whole culture	2	Boscalid	Caffeine	1695794	13891600	0.122073	uM	4.91565	45.1569
boscalid_311.d	NT5081	O. splanchnicus	Whole culture	2	Boscalid	Caffeine	2297700	8160913	0.281549	uM	11.3374	104.15
boscalid_087.d	NT5081	O. splanchnicus	Whole culture	3	Boscalid	Caffeine	1981925	11942719	0.165953	uM	6.68258	61.3886
boscalid_174.d	NT5081	O. splanchnicus	Whole culture	3	Boscalid	Caffeine	1641296	9454187	0.173605	uM	6.99073	64.2194
boscalid_022.d	NT5074	P. distasonis	Supernatant	1	Boscalid	Caffeine	848821	7521888	0.112847	uM	4.54411	41.7439
boscalid_222.d	NT5074	P. distasonis	Supernatant	1	Boscalid	Caffeine	817243	6098687	0.134003	uM	5.39604	49.5699
boscalid_204.d	NT5074	P. distasonis	Supernatant	2	Boscalid	Caffeine	753215	7175145	0.104976	uM	4.22716	38.8322
boscalid_231.d	NT5074	P. distasonis	Supernatant	2	Boscalid	Caffeine	674361	3497434	0.192816	uM	7.76431	71.3257
boscalid_227.d	NT5074	P. distasonis	Supernatant	3	Boscalid	Caffeine	656951	3879107	0.169356	uM	6.81964	62.6476
boscalid_293.d	NT5074	P. distasonis	Supernatant	3	Boscalid	Caffeine	802442	5134647	0.15628	uM	6.29308	57.8105
boscalid_236.d	NT5074	P. distasonis	Whole culture	1	Boscalid	Caffeine	762495	3486552	0.218696	uM	8.80645	80.8992
boscalid_260.d	NT5074	P. distasonis	Whole culture	1	Boscalid	Caffeine	864640	6165073	0.140248	uM	5.64751	51.8801
boscalid_094.d	NT5074	P. distasonis	Whole culture	2	Boscalid	Caffeine	794227	8024763	0.098972	uM	3.98541	36.6114
boscalid_150.d	NT5074	P. distasonis	Whole culture	2	Boscalid	Caffeine	829699	6085589	0.136338	uM	5.49007	50.4338
boscalid_006.d	NT5074	P. distasonis	Whole culture	3	Boscalid	Caffeine	803999	8682196	0.0926032	uM	3.72895	34.2554
boscalid_021.d	NT5074	P. distasonis	Whole culture	3	Boscalid	Caffeine	881994	7603588	0.115997	uM	4.67097	42.9092
boscalid_048.d	NT5071	P. merdae	Supernatant	1	Boscalid	Caffeine	814701	5467529	0.149007	uM	6.00022	55.1202
boscalid_214.d	NT5071	P. merdae	Supernatant	1	Boscalid	Caffeine	814120	3531865	0.230507	uM	9.28206	85.2683
boscalid_225.d	NT5071	P. merdae	Supernatant	2	Boscalid	Caffeine	1155103	5838145	0.197854	uM	7.9672	73.1896
boscalid_301.d	NT5071	P. merdae	Supernatant	2	Boscalid	Caffeine	955659	3849082	0.248282	uM	9.99783	91.8437
boscalid_008.d	NT5071	P. merdae	Supernatant	3	Boscalid	Caffeine	835872	5209669	0.160446	uM	6.46085	59.3517
boscalid_277.d	NT5071	P. merdae	Supernatant	3	Boscalid	Caffeine	902913	4127163	0.218773	uM	8.80956	80.9278
boscalid_017.d	NT5071	P. merdae	Whole culture	1	Boscalid	Caffeine	1107768	4910417	0.225596	uM	9.08428	83.4514
boscalid_310.d	NT5071	P. merdae	Whole culture	1	Boscalid	Caffeine	806808	3639526	0.221679	uM	8.92659	82.0028
boscalid_307.d	NT5071	P. merdae	Whole culture	2	Boscalid	Caffeine	1141695	5616329	0.203281	uM	8.18573	75.1971
boscalid_319.d	NT5071	P. merdae	Whole culture	2	Boscalid	Caffeine	1160464	5976633	0.194167	uM	7.81871	71.8255
boscalid_085.d	NT5071	P. merdae	Whole culture	3	Boscalid	Caffeine	1210636	6395877	0.189284	uM	7.62208	70.0192
boscalid_141.d	NT5071	P. merdae	Whole culture	3	Boscalid	Caffeine	1141564	7081205	0.16121	uM	6.49162	59.6344
boscalid_142.d	NT5011	R. intestinalis	Supernatant	1	Boscalid	Caffeine	830742	6142914	0.135236	uM	5.44568	50.0259
boscalid_221.d	NT5011	R. intestinalis	Supernatant	1	Boscalid	Caffeine	903165	7160534	0.126131	uM	5.07904	46.6579
boscalid_173.d	NT5011	R. intestinalis	Supernatant	2	Boscalid	Caffeine	871341	2721174	0.320208	uM	12.8941	118.45
boscalid_250.d	NT5011	R. intestinalis	Supernatant	2	Boscalid	Caffeine	744211	5241709	0.141979	uM	5.7172	52.5202
boscalid_082.d	NT5011	R. intestinalis	Supernatant	3	Boscalid	Caffeine	735396	8147090	0.0902649	uM	3.63479	33.3904
boscalid_184.d	NT5011	R. intestinalis	Supernatant	3	Boscalid	Caffeine	637898	2877690	0.22167	uM	8.92621	81.9994
boscalid_039.d	NT5011	R. intestinalis	Whole culture	1	Boscalid	Caffeine	1088382	5557898	0.195826	uM	7.88553	72.4393
boscalid_208.d	NT5011	R. intestinalis	Whole culture	1	Boscalid	Caffeine	862442	4233995	0.203695	uM	8.20237	75.3499
boscalid_190.d	NT5011	R. intestinalis	Whole culture	2	Boscalid	Caffeine	632176	2716776	0.232693	uM	9.3701	86.0771
boscalid_255.d	NT5011	R. intestinalis	Whole culture	2	Boscalid	Caffeine	742956	2524683	0.294277	uM	11.8499	108.858
boscalid_071.d	NT5011	R. intestinalis	Whole culture	3	Boscalid	Caffeine	777560	3038156	0.255932	uM	10.3059	94.6732
boscalid_211.d	NT5011	R. intestinalis	Whole culture	3	Boscalid	Caffeine	891945	6359726	0.140249	uM	5.64755	51.8804
fludioxonil_021.d	NT5021	A. muciniphila	Supernatant	1	Fludioxonil	Caffeine	53518	3822675	0.0140001	uM	9.42296	125.103
fludioxonil_226.d	NT5021	A. muciniphila	Supernatant	1	Fludioxonil	Caffeine	49711	3437328	0.0144621	uM	9.81152	130.262
fludioxonil_182.d	NT5021	A. muciniphila	Supernatant	2	Fludioxonil	Caffeine	46175	3088928	0.0149486	uM	10.226	135.765
fludioxonil_196.d	NT5021	A. muciniphila	Supernatant	2	Fludioxonil	Caffeine	48604	3376383	0.0143953	uM	9.75501	129.512
fludioxonil_057.d	NT5021	A. muciniphila	Supernatant	3	Fludioxonil	Caffeine	57383	3534285	0.0162361	uM	11.3497	150.684
fludioxonil_107.d	NT5021	A. muciniphila	Supernatant	3	Fludioxonil	Caffeine	58121	3421997	0.0169845	uM	12.0206	159.591
fludioxonil_023.d	NT5021	A. muciniphila	Whole culture	1	Fludioxonil	Caffeine	55514	4863395	0.0114147	uM	7.33984	97.4469
fludioxonil_228.d	NT5021	A. muciniphila	Whole culture	1	Fludioxonil	Caffeine	48060	4612344	0.0104199	uM	6.57972	87.3552
fludioxonil_009.d	NT5021	A. muciniphila	Whole culture	2	Fludioxonil	Caffeine	52811	4376004	0.0120683	uM	7.85181	104.244
fludioxonil_152.d	NT5021	A. muciniphila	Whole culture	2	Fludioxonil	Caffeine	51664	4178213	0.0123651	uM	8.08754	107.374
fludioxonil_157.d	NT5021	A. muciniphila	Whole culture	3	Fludioxonil	Caffeine	57212	4522095	0.0126517	uM	8.3171	110.422
fludioxonil_163.d	NT5021	A. muciniphila	Whole culture	3	Fludioxonil	Caffeine	56160	4147003	0.0135423	uM	9.04276	120.056
fludioxonil_054.d	NT5050	B. caccae	Supernatant	1	Fludioxonil	Caffeine	43058	4500363	0.00956767	uM	5.94685	78.953
fludioxonil_235.d	NT5050	B. caccae	Supernatant	1	Fludioxonil	Caffeine	41455	4273083	0.00970143	uM	6.04506	80.2569
fludioxonil_012.d	NT5050	B. caccae	Supernatant	2	Fludioxonil	Caffeine	54121	4691354	0.0115363	uM	7.43438	98.7021
fludioxonil_159.d	NT5050	B. caccae	Supernatant	2	Fludioxonil	Caffeine	49499	4570822	0.0108293	uM	6.88981	91.4722
fludioxonil_041.d	NT5050	B. caccae	Supernatant	3	Fludioxonil	Caffeine	47222	4609275	0.010245	uM	6.44847	85.6128
fludioxonil_208.d	NT5050	B. caccae	Supernatant	3	Fludioxonil	Caffeine	51187	4069048	0.0125796	uM	8.2592	109.653
fludioxonil_048.d	NT5050	B. caccae	Whole culture	1	Fludioxonil	Caffeine	57111	6013496	0.00949714	uM	5.89522	78.2676
fludioxonil_143.d	NT5050	B. caccae	Whole culture	1	Fludioxonil	Caffeine	78430	5911708	0.0132669	uM	8.8164	117.05
fludioxonil_139.d	NT5050	B. caccae	Whole culture	2	Fludioxonil	Caffeine	67656	5678941	0.0119135	uM	7.72965	102.622
fludioxonil_215.d	NT5050	B. caccae	Whole culture	2	Fludioxonil	Caffeine	63327	5872031	0.0107845	uM	6.85567	91.0189
fludioxonil_006.d	NT5050	B. caccae	Whole culture	3	Fludioxonil	Caffeine	82141	6277569	0.0130848	uM	8.66774	115.077
fludioxonil_085.d	NT5050	B. caccae	Whole culture	3	Fludioxonil	Caffeine	72186	5773089	0.0125039	uM	8.19848	108.847
fludioxonil_127.d	NT5052	B. clarus	Supernatant	1	Fludioxonil	Caffeine	46679	4552715	0.010253	uM	6.45447	85.6924
fludioxonil_229.d	NT5052	B. clarus	Supernatant	1	Fludioxonil	Caffeine	30889	4228571	0.00730483	uM	4.34829	57.7298
fludioxonil_056.d	NT5052	B. clarus	Supernatant	2	Fludioxonil	Caffeine	43684	4187140	0.0104329	uM	6.58952	87.4854
fludioxonil_212.d	NT5052	B. clarus	Supernatant	2	Fludioxonil	Caffeine	49789	4096482	0.0121541	uM	7.91973	105.146
fludioxonil_102.d	NT5052	B. clarus	Supernatant	3	Fludioxonil	Caffeine	49865	4140547	0.0120431	uM	7.83187	103.979
fludioxonil_204.d	NT5052	B. clarus	Supernatant	3	Fludioxonil	Caffeine	46877	4033073	0.0116231	uM	7.50206	99.6006
fludioxonil_070.d	NT5052	B. clarus	Whole culture	1	Fludioxonil	Caffeine	58471	5306952	0.0110178	uM	7.03385	93.3845
fludioxonil_187.d	NT5052	B. clarus	Whole culture	1	Fludioxonil	Caffeine	48078	5059316	0.00950287	uM	5.89941	78.3232
fludioxonil_014.d	NT5052	B. clarus	Whole culture	2	Fludioxonil	Caffeine	79758	5533843	0.0144128	uM	9.76979	129.708
fludioxonil_181.d	NT5052	B. clarus	Whole culture	2	Fludioxonil	Caffeine	55540	5027421	0.0110474	uM	7.05655	93.6858
fludioxonil_024.d	NT5052	B. clarus	Whole culture	3	Fludioxonil	Caffeine	66586	5289943	0.0125873	uM	8.26537	109.735
fludioxonil_088.d	NT5052	B. clarus	Whole culture	3	Fludioxonil	Caffeine	57002	5137066	0.0110962	uM	7.09401	94.1832
fludioxonil_022.d	NT5049	B. dorei	Supernatant	1	Fludioxonil	Caffeine	77156	6090645	0.012668	uM	8.33021	110.596
fludioxonil_177.d	NT5049	B. dorei	Supernatant	1	Fludioxonil	Caffeine	72289	5843600	0.0123706	uM	8.09196	107.432
fludioxonil_111.d	NT5049	B. dorei	Supernatant	2	Fludioxonil	Caffeine	88134	6289794	0.0140122	uM	9.43306	125.237
fludioxonil_136.d	NT5049	B. dorei	Supernatant	2	Fludioxonil	Caffeine	48977	6058224	0.00808438	uM	4.88556	64.8628
fludioxonil_066.d	NT5049	B. dorei	Supernatant	3	Fludioxonil	Caffeine	55018	6314184	0.0087134	uM	5.32937	70.7551
fludioxonil_207.d	NT5049	B. dorei	Supernatant	3	Fludioxonil	Caffeine	59481	6194866	0.00960166	uM	5.97177	79.2838
fludioxonil_035.d	NT5049	B. dorei	Whole culture	1	Fludioxonil	Caffeine	154922	7776370	0.0199221	uM	14.7798	196.222
fludioxonil_225.d	NT5049	B. dorei	Whole culture	1	Fludioxonil	Caffeine	139095	7650557	0.018181	uM	13.1202	174.19
fludioxonil_018.d	NT5049	B. dorei	Whole culture	2	Fludioxonil	Caffeine	82577	7628569	0.0108247	uM	6.88628	91.4252
fludioxonil_239.d	NT5049	B. dorei	Whole culture	2	Fludioxonil	Caffeine	143376	7389742	0.019402	uM	14.2766	189.543
fludioxonil_005.d	NT5049	B. dorei	Whole culture	3	Fludioxonil	Caffeine	111301	8084305	0.0137675	uM	9.22919	122.531
fludioxonil_206.d	NT5049	B. dorei	Whole culture	3	Fludioxonil	Caffeine	104861	7327973	0.0143097	uM	9.68277	128.553
fludioxonil_072.d	NT5055	B. stercoris	Supernatant	1	Fludioxonil	Caffeine	58601	4042356	0.0144967	uM	9.84086	130.652
fludioxonil_186.d	NT5055	B. stercoris	Supernatant	1	Fludioxonil	Caffeine	66057	4310155	0.0153259	uM	10.5514	140.085
fludioxonil_148.d	NT5055	B. stercoris	Supernatant	2	Fludioxonil	Caffeine	46062	3978900	0.0115766	uM	7.46572	99.1182
fludioxonil_172.d	NT5055	B. stercoris	Supernatant	2	Fludioxonil	Caffeine	34821	4154047	0.00838243	uM	5.0947	67.6395
fludioxonil_101.d	NT5055	B. stercoris	Supernatant	3	Fludioxonil	Caffeine	22572	4471276	0.00504822	uM	2.87264	38.1385
fludioxonil_189.d	NT5055	B. stercoris	Supernatant	3	Fludioxonil	Caffeine	22514	4347974	0.00517804	uM	2.95433	39.2229
fludioxonil_125.d	NT5055	B. stercoris	Whole culture	1	Fludioxonil	Caffeine	118079	5386333	0.021922	uM	16.7728	222.683
fludioxonil_137.d	NT5055	B. stercoris	Whole culture	1	Fludioxonil	Caffeine	124542	5457878	0.0228188	uM	17.6967	234.949
fludioxonil_058.d	NT5055	B. stercoris	Whole culture	2	Fludioxonil	Caffeine	85624	5468210	0.0156585	uM	10.8409	143.928
fludioxonil_132.d	NT5055	B. stercoris	Whole culture	2	Fludioxonil	Caffeine	96663	5643689	0.0171276	uM	12.1504	161.314
fludioxonil_164.d	NT5055	B. stercoris	Whole culture	3	Fludioxonil	Caffeine	31751	5375354	0.00590677	uM	3.42012	45.407
fludioxonil_202.d	NT5055	B. stercoris	Whole culture	3	Fludioxonil	Caffeine	49090	5616688	0.00874003	uM	5.34836	71.0072
fludioxonil_081.d	NT5004	B. thetaiotaomicron	Supernatant	1	Fludioxonil	Caffeine	39753	3775876	0.0105282	uM	6.66134	88.4389
fludioxonil_155.d	NT5004	B. thetaiotaomicron	Supernatant	1	Fludioxonil	Caffeine	36749	3731306	0.00984883	uM	6.15378	81.7003
fludioxonil_190.d	NT5004	B. thetaiotaomicron	Supernatant	2	Fludioxonil	Caffeine	32921	3532506	0.00931945	uM	5.76568	76.5477
fludioxonil_211.d	NT5004	B. thetaiotaomicron	Supernatant	2	Fludioxonil	Caffeine	25341	3880124	0.00653098	uM	3.82892	50.8344
fludioxonil_071.d	NT5004	B. thetaiotaomicron	Supernatant	3	Fludioxonil	Caffeine	38877	4076110	0.00953777	uM	5.92495	78.6622
fludioxonil_110.d	NT5004	B. thetaiotaomicron	Supernatant	3	Fludioxonil	Caffeine	31593	3942470	0.0080135	uM	4.83613	64.2065
fludioxonil_039.d	NT5004	B. thetaiotaomicron	Whole culture	1	Fludioxonil	Caffeine	64652	4689538	0.0137864	uM	9.24488	122.739
fludioxonil_180.d	NT5004	B. thetaiotaomicron	Whole culture	1	Fludioxonil	Caffeine	64791	4409455	0.0146937	uM	10.0081	132.873
fludioxonil_019.d	NT5004	B. thetaiotaomicron	Whole culture	2	Fludioxonil	Caffeine	59864	5058634	0.011834	uM	7.66716	101.793
fludioxonil_095.d	NT5004	B. thetaiotaomicron	Whole culture	2	Fludioxonil	Caffeine	60240	5254138	0.0114652	uM	7.37911	97.9683
fludioxonil_016.d	NT5004	B. thetaiotaomicron	Whole culture	3	Fludioxonil	Caffeine	49977	5642644	0.00885702	uM	5.432	72.1176
fludioxonil_154.d	NT5004	B. thetaiotaomicron	Whole culture	3	Fludioxonil	Caffeine	43078	5308033	0.00811562	uM	4.90738	65.1526
fludioxonil_013.d	NT5002	B. uniformis	Supernatant	1	Fludioxonil	Caffeine	68801	4586433	0.015001	uM	10.271	136.363
fludioxonil_213.d	NT5002	B. uniformis	Supernatant	1	Fludioxonil	Caffeine	73750	4279772	0.0172322	uM	12.2455	162.577
fludioxonil_037.d	NT5002	B. uniformis	Supernatant	2	Fludioxonil	Caffeine	79700	4429922	0.0179913	uM	12.9436	171.845
fludioxonil_067.d	NT5002	B. uniformis	Supernatant	2	Fludioxonil	Caffeine	62215	4320723	0.0143992	uM	9.75833	129.556
fludioxonil_151.d	NT5002	B. uniformis	Supernatant	3	Fludioxonil	Caffeine	53550	4019895	0.0133212	uM	8.86093	117.642
fludioxonil_214.d	NT5002	B. uniformis	Supernatant	3	Fludioxonil	Caffeine	57294	4188400	0.0136792	uM	9.15594	121.558
fludioxonil_149.d	NT5002	B. uniformis	Whole culture	1	Fludioxonil	Caffeine	138245	5659235	0.0244282	uM	19.4018	257.586
fludioxonil_178.d	NT5002	B. uniformis	Whole culture	1	Fludioxonil	Caffeine	136756	5797489	0.0235888	uM	18.505	245.681
fludioxonil_090.d	NT5002	B. uniformis	Whole culture	2	Fludioxonil	Caffeine	107214	5743077	0.0186684	uM	13.5776	180.263
fludioxonil_175.d	NT5002	B. uniformis	Whole culture	2	Fludioxonil	Caffeine	136598	5526747	0.0247158	uM	19.7128	261.715
fludioxonil_020.d	NT5002	B. uniformis	Whole culture	3	Fludioxonil	Caffeine	93003	5877288	0.0158241	uM	10.986	145.855
fludioxonil_042.d	NT5002	B. uniformis	Whole culture	3	Fludioxonil	Caffeine	109311	5733581	0.019065	uM	13.954	185.26
fludioxonil_011.d	NT5073	C. aerofaciens	Supernatant	1	Fludioxonil	Caffeine	38725	4075193	0.00950262	uM	5.89923	78.3208
fludioxonil_015.d	NT5073	C. aerofaciens	Supernatant	1	Fludioxonil	Caffeine	52793	4087518	0.0129157	uM	8.53028	113.252
fludioxonil_179.d	NT5073	C. aerofaciens	Supernatant	2	Fludioxonil	Caffeine	36968	3742167	0.00987877	uM	6.17592	81.9943
fludioxonil_248.d	NT5073	C. aerofaciens	Supernatant	2	Fludioxonil	Caffeine	37220	3519737	0.0105747	uM	6.69648	88.9054
fludioxonil_103.d	NT5073	C. aerofaciens	Supernatant	3	Fludioxonil	Caffeine	42909	3880499	0.0110576	uM	7.06436	93.7896
fludioxonil_201.d	NT5073	C. aerofaciens	Supernatant	3	Fludioxonil	Caffeine	32525	3515804	0.00925108	uM	5.71604	75.8886
fludioxonil_162.d	NT5073	C. aerofaciens	Whole culture	1	Fludioxonil	Caffeine	42538	4726557	0.00899979	uM	5.53449	73.4783
fludioxonil_224.d	NT5073	C. aerofaciens	Whole culture	1	Fludioxonil	Caffeine	49543	4630112	0.0107002	uM	6.79157	90.1679
fludioxonil_046.d	NT5073	C. aerofaciens	Whole culture	2	Fludioxonil	Caffeine	42213	4536014	0.00930619	uM	5.75604	76.4198
fludioxonil_093.d	NT5073	C. aerofaciens	Whole culture	2	Fludioxonil	Caffeine	48340	4517916	0.0106996	uM	6.79115	90.1624
fludioxonil_105.d	NT5073	C. aerofaciens	Whole culture	3	Fludioxonil	Caffeine	40211	4947768	0.0081271	uM	4.91541	65.2591
fludioxonil_133.d	NT5073	C. aerofaciens	Whole culture	3	Fludioxonil	Caffeine	47071	4930418	0.00954706	uM	5.93175	78.7525
fludioxonil_030.d	NT5048	C. comes	Supernatant	1	Fludioxonil	Caffeine	40355	4330772	0.0093182	uM	5.76477	76.5357
fludioxonil_068.d	NT5048	C. comes	Supernatant	1	Fludioxonil	Caffeine	42232	4359370	0.00968764	uM	6.03492	80.1222
fludioxonil_064.d	NT5048	C. comes	Supernatant	2	Fludioxonil	Caffeine	34754	4179666	0.00831502	uM	5.04722	67.0091
fludioxonil_077.d	NT5048	C. comes	Supernatant	2	Fludioxonil	Caffeine	50495	4316476	0.0116982	uM	7.5607	100.379
fludioxonil_128.d	NT5048	C. comes	Supernatant	3	Fludioxonil	Caffeine	33179	4254916	0.0077978	uM	4.68641	62.2188
fludioxonil_247.d	NT5048	C. comes	Supernatant	3	Fludioxonil	Caffeine	30650	3835820	0.00799047	uM	4.82008	63.9936
fludioxonil_062.d	NT5048	C. comes	Whole culture	1	Fludioxonil	Caffeine	51322	5721866	0.00896945	uM	5.51267	73.1886
fludioxonil_134.d	NT5048	C. comes	Whole culture	1	Fludioxonil	Caffeine	44861	5418297	0.00827954	uM	5.02227	66.6779
fludioxonil_083.d	NT5048	C. comes	Whole culture	2	Fludioxonil	Caffeine	60542	5689153	0.0106417	uM	6.74719	89.5787
fludioxonil_221.d	NT5048	C. comes	Whole culture	2	Fludioxonil	Caffeine	44991	5394896	0.00833955	uM	5.06449	67.2384
fludioxonil_108.d	NT5048	C. comes	Whole culture	3	Fludioxonil	Caffeine	39938	5567930	0.00717286	uM	4.25873	56.5408
fludioxonil_220.d	NT5048	C. comes	Whole culture	3	Fludioxonil	Caffeine	52977	5419697	0.0097749	uM	6.09919	80.9755
fludioxonil_060.d	Compound control	Compound control	Compound control	1	Fludioxonil	Caffeine	38741	4241988	0.00913275	uM	5.63036	74.7512
fludioxonil_079.d	Compound control	Compound control	Compound control	1	Fludioxonil	Caffeine	56408	4400402	0.0128188	uM	8.4519	112.211
fludioxonil_188.d	Compound control	Compound control	Compound control	1	Fludioxonil	Caffeine	47886	3328908	0.0143849	uM	9.74624	129.395
fludioxonil_199.d	Compound control	Compound control	Compound control	1	Fludioxonil	Caffeine	34585	2884156	0.0119914	uM	7.79103	103.437
fludioxonil_092.d	Compound control	Compound control	Compound control	2	Fludioxonil	Caffeine	35573	3391033	0.0104903	uM	6.63279	88.0598
fludioxonil_106.d	Compound control	Compound control	Compound control	2	Fludioxonil	Caffeine	37890	4388262	0.0086344	uM	5.27313	70.0084
fludioxonil_205.d	Compound control	Compound control	Compound control	2	Fludioxonil	Caffeine	40637	4104363	0.00990093	uM	6.19232	82.212
fludioxonil_236.d	Compound control	Compound control	Compound control	2	Fludioxonil	Caffeine	37949	3295279	0.0115162	uM	7.41869	98.4939
fludioxonil_104.d	Compound control	Compound control	Compound control	3	Fludioxonil	Caffeine	34574	3296037	0.0104896	uM	6.63223	88.0523
fludioxonil_126.d	Compound control	Compound control	Compound control	3	Fludioxonil	Caffeine	34925	4396836	0.00794321	uM	4.78722	63.5572
fludioxonil_165.d	Compound control	Compound control	Compound control	3	Fludioxonil	Caffeine	33385	4436176	0.00752563	uM	4.49903	59.7311
fludioxonil_191.d	Compound control	Compound control	Compound control	3	Fludioxonil	Caffeine	35391	2997576	0.0118065	uM	7.64558	101.506
fludioxonil_138.d	Compound control	Compound control	Compound control	4	Fludioxonil	Caffeine	24330	3464015	0.00702364	uM	4.15796	55.2029
fludioxonil_141.d	Compound control	Compound control	Compound control	4	Fludioxonil	Caffeine	20698	4625354	0.0044749	uM	2.51659	33.4113
fludioxonil_142.d	Compound control	Compound control	Compound control	4	Fludioxonil	Caffeine	18255	3211913	0.00568353	uM	3.27611	43.4951
fludioxonil_227.d	Compound control	Compound control	Compound control	4	Fludioxonil	Caffeine	23810	4299685	0.00553762	uM	3.18262	42.2538
fludioxonil_036.d	Compound control	Compound control	Compound control	5	Fludioxonil	Caffeine	41855	3536595	0.0118348	uM	7.66779	101.801
fludioxonil_158.d	Compound control	Compound control	Compound control	5	Fludioxonil	Caffeine	45447	3459183	0.0131381	uM	8.71113	115.653
fludioxonil_222.d	Compound control	Compound control	Compound control	5	Fludioxonil	Caffeine	48456	4301577	0.0112647	uM	7.22378	95.9061
fludioxonil_230.d	Compound control	Compound control	Compound control	5	Fludioxonil	Caffeine	48142	4394612	0.0109548	uM	6.98558	92.7437
fludioxonil_043.d	Compound control	Compound control	Compound control	6	Fludioxonil	Caffeine	64252	4492240	0.0143029	uM	9.67704	128.477
fludioxonil_086.d	Compound control	Compound control	Compound control	6	Fludioxonil	Caffeine	48464	3571227	0.0135707	uM	9.06619	120.367
fludioxonil_109.d	Compound control	Compound control	Compound control	6	Fludioxonil	Caffeine	59830	4257561	0.0140526	uM	9.46687	125.686
fludioxonil_200.d	Compound control	Compound control	Compound control	6	Fludioxonil	Caffeine	56554	3466582	0.0163141	uM	11.419	151.604
fludioxonil_031.d	Compound control	Compound control	Compound control	7	Fludioxonil	Caffeine	57702	3610909	0.0159799	uM	11.1231	147.675
fludioxonil_087.d	Compound control	Compound control	Compound control	7	Fludioxonil	Caffeine	61321	4540847	0.0135043	uM	9.01143	119.64
fludioxonil_166.d	Compound control	Compound control	Compound control	7	Fludioxonil	Caffeine	50340	4156507	0.0121111	uM	7.88569	104.694
fludioxonil_197.d	Compound control	Compound control	Compound control	7	Fludioxonil	Caffeine	43201	3358835	0.0128619	uM	8.48674	112.674
fludioxonil_032.d	NT5009	E. rectale	Supernatant	1	Fludioxonil	Caffeine	31868	3614157	0.00881755	uM	5.40374	71.7425
fludioxonil_167.d	NT5009	E. rectale	Supernatant	1	Fludioxonil	Caffeine	35184	3318112	0.0106036	uM	6.71839	89.1963
fludioxonil_045.d	NT5009	E. rectale	Supernatant	2	Fludioxonil	Caffeine	33085	3244074	0.0101986	uM	6.41377	85.1521
fludioxonil_176.d	NT5009	E. rectale	Supernatant	2	Fludioxonil	Caffeine	27663	2666672	0.0103736	uM	6.54493	86.8933
fludioxonil_017.d	NT5009	E. rectale	Supernatant	3	Fludioxonil	Caffeine	42431	3524712	0.0120381	uM	7.82796	103.928
fludioxonil_082.d	NT5009	E. rectale	Supernatant	3	Fludioxonil	Caffeine	32591	3757328	0.00867398	uM	5.30129	70.3823
fludioxonil_150.d	NT5009	E. rectale	Whole culture	1	Fludioxonil	Caffeine	43512	4176091	0.0104193	uM	6.5793	87.3497
fludioxonil_209.d	NT5009	E. rectale	Whole culture	1	Fludioxonil	Caffeine	47169	4101386	0.0115007	uM	7.4067	98.3346
fludioxonil_038.d	NT5009	E. rectale	Whole culture	2	Fludioxonil	Caffeine	42049	4891029	0.00859717	uM	5.24667	69.6571
fludioxonil_245.d	NT5009	E. rectale	Whole culture	2	Fludioxonil	Caffeine	36708	3653604	0.0100471	uM	6.30079	83.652
fludioxonil_063.d	NT5009	E. rectale	Whole culture	3	Fludioxonil	Caffeine	53847	4748275	0.0113403	uM	7.28224	96.6823
fludioxonil_069.d	NT5009	E. rectale	Whole culture	3	Fludioxonil	Caffeine	54339	4896388	0.0110978	uM	7.09521	94.1991
fludioxonil_185.d	NT5081	O. splanchnicus	Supernatant	1	Fludioxonil	Caffeine	92744	6922651	0.0133972	uM	8.92326	118.469
fludioxonil_237.d	NT5081	O. splanchnicus	Supernatant	1	Fludioxonil	Caffeine	71243	7879601	0.00904145	uM	5.56448	73.8765
fludioxonil_010.d	NT5081	O. splanchnicus	Supernatant	2	Fludioxonil	Caffeine	92039	8672461	0.0106128	uM	6.72533	89.2885
fludioxonil_160.d	NT5081	O. splanchnicus	Supernatant	2	Fludioxonil	Caffeine	102636	8621876	0.0119041	uM	7.72229	102.524
fludioxonil_029.d	NT5081	O. splanchnicus	Supernatant	3	Fludioxonil	Caffeine	87713	7851536	0.0111714	uM	7.15187	94.9514
fludioxonil_233.d	NT5081	O. splanchnicus	Supernatant	3	Fludioxonil	Caffeine	74055	7480312	0.00989999	uM	6.19163	82.2028
fludioxonil_047.d	NT5081	O. splanchnicus	Whole culture	1	Fludioxonil	Caffeine	180662	9115039	0.0198202	uM	14.6806	194.907
fludioxonil_131.d	NT5081	O. splanchnicus	Whole culture	1	Fludioxonil	Caffeine	171214	10637817	0.0160948	uM	11.2246	149.022
fludioxonil_033.d	NT5081	O. splanchnicus	Whole culture	2	Fludioxonil	Caffeine	193951	10977699	0.0176677	uM	12.6444	167.873
fludioxonil_223.d	NT5081	O. splanchnicus	Whole culture	2	Fludioxonil	Caffeine	192709	10110206	0.0190608	uM	13.95	185.206
fludioxonil_140.d	NT5081	O. splanchnicus	Whole culture	3	Fludioxonil	Caffeine	137820	10357803	0.0133059	uM	8.84836	117.475
fludioxonil_183.d	NT5081	O. splanchnicus	Whole culture	3	Fludioxonil	Caffeine	165528	9559271	0.017316	uM	12.3219	163.591
fludioxonil_091.d	NT5074	P. distasonis	Supernatant	1	Fludioxonil	Caffeine	49281	4212609	0.0116985	uM	7.5609	100.382
fludioxonil_184.d	NT5074	P. distasonis	Supernatant	1	Fludioxonil	Caffeine	43317	3913317	0.0110691	uM	7.07321	93.907
fludioxonil_040.d	NT5074	P. distasonis	Supernatant	2	Fludioxonil	Caffeine	35395	3928824	0.00900906	uM	5.54116	73.5669
fludioxonil_061.d	NT5074	P. distasonis	Supernatant	2	Fludioxonil	Caffeine	49572	3947445	0.012558	uM	8.24186	109.423
fludioxonil_044.d	NT5074	P. distasonis	Supernatant	3	Fludioxonil	Caffeine	34642	4323889	0.00801177	uM	4.83492	64.1905
fludioxonil_124.d	NT5074	P. distasonis	Supernatant	3	Fludioxonil	Caffeine	38398	4191567	0.00916077	uM	5.65062	75.0202
fludioxonil_161.d	NT5074	P. distasonis	Whole culture	1	Fludioxonil	Caffeine	61020	5766616	0.0105816	uM	6.70173	88.9751
fludioxonil_238.d	NT5074	P. distasonis	Whole culture	1	Fludioxonil	Caffeine	56384	5647545	0.00998381	uM	6.25378	83.0279
fludioxonil_080.d	NT5074	P. distasonis	Whole culture	2	Fludioxonil	Caffeine	50692	5607028	0.0090408	uM	5.56401	73.8703
fludioxonil_153.d	NT5074	P. distasonis	Whole culture	2	Fludioxonil	Caffeine	56324	5403922	0.0104228	uM	6.58192	87.3845
fludioxonil_059.d	NT5074	P. distasonis	Whole culture	3	Fludioxonil	Caffeine	53487	5760599	0.00928497	uM	5.74063	76.2152
fludioxonil_234.d	NT5074	P. distasonis	Whole culture	3	Fludioxonil	Caffeine	48962	5459811	0.00896771	uM	5.51142	73.172
fludioxonil_034.d	NT5071	P. merdae	Supernatant	1	Fludioxonil	Caffeine	34660	4554193	0.00761057	uM	4.55732	60.505
fludioxonil_244.d	NT5071	P. merdae	Supernatant	1	Fludioxonil	Caffeine	38417	4519302	0.00850065	uM	5.17823	68.7485
fludioxonil_203.d	NT5071	P. merdae	Supernatant	2	Fludioxonil	Caffeine	34952	4574661	0.00764035	uM	4.5778	60.7769
fludioxonil_232.d	NT5071	P. merdae	Supernatant	2	Fludioxonil	Caffeine	36703	4516708	0.00812605	uM	4.91467	65.2494
fludioxonil_173.d	NT5071	P. merdae	Supernatant	3	Fludioxonil	Caffeine	42034	4542670	0.00925315	uM	5.71754	75.9085
fludioxonil_210.d	NT5071	P. merdae	Supernatant	3	Fludioxonil	Caffeine	49285	4781591	0.0103072	uM	6.49511	86.2319
fludioxonil_007.d	NT5071	P. merdae	Whole culture	1	Fludioxonil	Caffeine	69025	6475051	0.0106601	uM	6.76121	89.7648
fludioxonil_129.d	NT5071	P. merdae	Whole culture	1	Fludioxonil	Caffeine	79440	6103865	0.0130147	uM	8.61067	114.319
fludioxonil_078.d	NT5071	P. merdae	Whole culture	2	Fludioxonil	Caffeine	74490	6030825	0.0123515	uM	8.07674	107.23
fludioxonil_084.d	NT5071	P. merdae	Whole culture	2	Fludioxonil	Caffeine	62820	6108965	0.0102832	uM	6.47712	85.9931
fludioxonil_096.d	NT5071	P. merdae	Whole culture	3	Fludioxonil	Caffeine	78116	5723385	0.0136486	uM	9.13057	121.221
fludioxonil_156.d	NT5071	P. merdae	Whole culture	3	Fludioxonil	Caffeine	68028	5976272	0.011383	uM	7.3153	97.1212
fludioxonil_008.d	NT5011	R. intestinalis	Supernatant	1	Fludioxonil	Caffeine	53047	4062654	0.0130572	uM	8.64526	114.778
fludioxonil_198.d	NT5011	R. intestinalis	Supernatant	1	Fludioxonil	Caffeine	44036	3536027	0.0124535	uM	8.15818	108.312
fludioxonil_053.d	NT5011	R. intestinalis	Supernatant	2	Fludioxonil	Caffeine	44775	4435179	0.0100954	uM	6.33678	84.1299
fludioxonil_174.d	NT5011	R. intestinalis	Supernatant	2	Fludioxonil	Caffeine	31058	3911876	0.00793941	uM	4.78458	63.5221
fludioxonil_065.d	NT5011	R. intestinalis	Supernatant	3	Fludioxonil	Caffeine	49691	4142737	0.0119947	uM	7.79368	103.472
fludioxonil_130.d	NT5011	R. intestinalis	Supernatant	3	Fludioxonil	Caffeine	35999	3915812	0.00919324	uM	5.67412	75.3321
fludioxonil_094.d	NT5011	R. intestinalis	Whole culture	1	Fludioxonil	Caffeine	57145	5161169	0.0110721	uM	7.07549	93.9374
fludioxonil_246.d	NT5011	R. intestinalis	Whole culture	1	Fludioxonil	Caffeine	57731	4642857	0.0124344	uM	8.14286	108.108
fludioxonil_055.d	NT5011	R. intestinalis	Whole culture	2	Fludioxonil	Caffeine	58701	5439567	0.0107915	uM	6.86098	91.0894
fludioxonil_135.d	NT5011	R. intestinalis	Whole culture	2	Fludioxonil	Caffeine	56424	5053687	0.0111649	uM	7.14685	94.8847
fludioxonil_089.d	NT5011	R. intestinalis	Whole culture	3	Fludioxonil	Caffeine	66156	4920684	0.0134445	uM	8.96215	118.985
fludioxonil_231.d	NT5011	R. intestinalis	Whole culture	3	Fludioxonil	Caffeine	43058	4798932	0.00897241	uM	5.5148	73.2169
pfna_072.d	NT5021	A. muciniphila	Supernatant	1	PFNA	Ibuprofen	3327297	715738	4.64876	uM	14.8075	87.5236
pfna_331.d	NT5021	A. muciniphila	Supernatant	1	PFNA	Ibuprofen	4118439	985399	4.17946	uM	12.3649	73.0855
pfna_151.d	NT5021	A. muciniphila	Supernatant	2	PFNA	Ibuprofen	3580463	744580	4.8087	uM	15.6904	92.7421
pfna_306.d	NT5021	A. muciniphila	Supernatant	2	PFNA	Ibuprofen	4010141	861116	4.65691	uM	14.8519	87.7858
pfna_120.d	NT5021	A. muciniphila	Supernatant	3	PFNA	Ibuprofen	3501517	721228	4.85494	uM	15.9504	94.279
pfna_229.d	NT5021	A. muciniphila	Supernatant	3	PFNA	Ibuprofen	3722868	908261	4.0989	uM	11.9677	70.7381
pfna_070.d	NT5021	A. muciniphila	Whole culture	1	PFNA	Ibuprofen	3380102	620812	5.44465	uM	19.4546	114.991
pfna_115.d	NT5021	A. muciniphila	Whole culture	1	PFNA	Ibuprofen	3304739	715437	4.61919	uM	14.6471	86.5752
pfna_009.d	NT5021	A. muciniphila	Whole culture	2	PFNA	Ibuprofen	3608984	676025	5.33854	uM	18.7984	111.112
pfna_089.d	NT5021	A. muciniphila	Whole culture	2	PFNA	Ibuprofen	3607986	666819	5.41074	uM	19.2437	113.745
pfna_034.d	NT5021	A. muciniphila	Whole culture	3	PFNA	Ibuprofen	3438241	601241	5.71857	uM	21.2009	125.313
pfna_247.d	NT5021	A. muciniphila	Whole culture	3	PFNA	Ibuprofen	4057332	744170	5.45216	uM	19.5015	115.268
pfna_033.d	NT5050	B. caccae	Supernatant	1	PFNA	Ibuprofen	2597042	817251	3.17778	uM	7.88951	46.6329
pfna_143.d	NT5050	B. caccae	Supernatant	1	PFNA	Ibuprofen	3066836	844055	3.63346	uM	9.80071	57.9296
pfna_029.d	NT5050	B. caccae	Supernatant	2	PFNA	Ibuprofen	2574426	779018	3.30471	uM	8.40096	49.656
pfna_183.d	NT5050	B. caccae	Supernatant	2	PFNA	Ibuprofen	2794241	819836	3.40829	uM	8.83032	52.1938
pfna_060.d	NT5050	B. caccae	Supernatant	3	PFNA	Ibuprofen	2610053	720958	3.62026	uM	9.74243	57.5851
pfna_139.d	NT5050	B. caccae	Supernatant	3	PFNA	Ibuprofen	2622529	760030	3.45056	uM	9.00861	53.2476
pfna_093.d	NT5050	B. caccae	Whole culture	1	PFNA	Ibuprofen	3463270	699180	4.95333	uM	16.5109	97.5917
pfna_200.d	NT5050	B. caccae	Whole culture	1	PFNA	Ibuprofen	3831259	716277	5.34885	uM	18.8617	111.487
pfna_125.d	NT5050	B. caccae	Whole culture	2	PFNA	Ibuprofen	3220830	705470	4.56551	uM	14.3581	84.8671
pfna_286.d	NT5050	B. caccae	Whole culture	2	PFNA	Ibuprofen	4148502	823269	5.03906	uM	17.0071	100.525
pfna_157.d	NT5050	B. caccae	Whole culture	3	PFNA	Ibuprofen	3833978	756759	5.06631	uM	17.1664	101.466
pfna_288.d	NT5050	B. caccae	Whole culture	3	PFNA	Ibuprofen	4549029	792178	5.74243	uM	21.3566	126.233
pfna_154.d	NT5052	B. clarus	Supernatant	1	PFNA	Ibuprofen	3056306	679098	4.50054	uM	14.0122	82.8224
pfna_326.d	NT5052	B. clarus	Supernatant	1	PFNA	Ibuprofen	3421190	845522	4.04625	uM	11.7117	69.2248
pfna_156.d	NT5052	B. clarus	Supernatant	2	PFNA	Ibuprofen	2877342	730278	3.94006	uM	11.2038	66.2229
pfna_203.d	NT5052	B. clarus	Supernatant	2	PFNA	Ibuprofen	2749603	809426	3.39698	uM	8.78291	51.9136
pfna_010.d	NT5052	B. clarus	Supernatant	3	PFNA	Ibuprofen	2746701	657302	4.17875	uM	12.3613	73.0646
pfna_274.d	NT5052	B. clarus	Supernatant	3	PFNA	Ibuprofen	3400575	867010	3.92219	uM	11.1194	65.7241
pfna_062.d	NT5052	B. clarus	Whole culture	1	PFNA	Ibuprofen	3332024	641634	5.19303	uM	17.9168	105.902
pfna_215.d	NT5052	B. clarus	Whole culture	1	PFNA	Ibuprofen	4035663	703187	5.7391	uM	21.3348	126.105
pfna_176.d	NT5052	B. clarus	Whole culture	2	PFNA	Ibuprofen	3556454	633168	5.61692	uM	20.5441	121.431
pfna_206.d	NT5052	B. clarus	Whole culture	2	PFNA	Ibuprofen	3461984	654018	5.29341	uM	18.5227	109.483
pfna_005.d	NT5052	B. clarus	Whole culture	3	PFNA	Ibuprofen	4056743	676945	5.99272	uM	23.0239	136.088
pfna_155.d	NT5052	B. clarus	Whole culture	3	PFNA	Ibuprofen	3618939	659392	5.4883	uM	19.7278	116.606
pfna_205.d	NT5049	B. dorei	Supernatant	1	PFNA	Ibuprofen	2153565	686044	3.13911	uM	7.73689	45.7308
pfna_322.d	NT5049	B. dorei	Supernatant	1	PFNA	Ibuprofen	2486620	882469	2.8178	uM	6.52681	38.5784
pfna_178.d	NT5049	B. dorei	Supernatant	2	PFNA	Ibuprofen	2017698	674205	2.99271	uM	7.1727	42.3961
pfna_330.d	NT5049	B. dorei	Supernatant	2	PFNA	Ibuprofen	2303543	797468	2.88857	uM	6.78446	40.1013
pfna_014.d	NT5049	B. dorei	Supernatant	3	PFNA	Ibuprofen	1926919	595611	3.2352	uM	8.11888	47.9886
pfna_037.d	NT5049	B. dorei	Supernatant	3	PFNA	Ibuprofen	1807406	662440	2.72841	uM	6.20855	36.6972
pfna_011.d	NT5049	B. dorei	Whole culture	1	PFNA	Ibuprofen	3196585	683734	4.67519	uM	14.9516	88.3753
pfna_245.d	NT5049	B. dorei	Whole culture	1	PFNA	Ibuprofen	3494113	748081	4.67077	uM	14.9275	88.2326
pfna_020.d	NT5049	B. dorei	Whole culture	2	PFNA	Ibuprofen	2763808	607473	4.54968	uM	14.2734	84.3666
pfna_209.d	NT5049	B. dorei	Whole culture	2	PFNA	Ibuprofen	3525355	737916	4.77745	uM	15.5159	91.7104
pfna_102.d	NT5049	B. dorei	Whole culture	3	PFNA	Ibuprofen	2958870	607435	4.87109	uM	16.0418	94.8188
pfna_321.d	NT5049	B. dorei	Whole culture	3	PFNA	Ibuprofen	3718130	888443	4.185	uM	12.3924	73.2481
pfna_030.d	NT5055	B. stercoris	Supernatant	1	PFNA	Ibuprofen	1687199	619481	2.72357	uM	6.19155	36.5967
pfna_114.d	NT5055	B. stercoris	Supernatant	1	PFNA	Ibuprofen	1805010	591284	3.0527	uM	7.40129	43.7472
pfna_132.d	NT5055	B. stercoris	Supernatant	2	PFNA	Ibuprofen	1896382	608541	3.11628	uM	7.6475	45.2024
pfna_233.d	NT5055	B. stercoris	Supernatant	2	PFNA	Ibuprofen	1706250	848498	2.01091	uM	3.94414	23.3128
pfna_182.d	NT5055	B. stercoris	Supernatant	3	PFNA	Ibuprofen	1921879	665729	2.88688	uM	6.77824	40.0645
pfna_287.d	NT5055	B. stercoris	Supernatant	3	PFNA	Ibuprofen	2143505	757340	2.83031	uM	6.57198	38.8454
pfna_126.d	NT5055	B. stercoris	Whole culture	1	PFNA	Ibuprofen	2858171	621976	4.59531	uM	14.5181	85.8132
pfna_327.d	NT5055	B. stercoris	Whole culture	1	PFNA	Ibuprofen	3594467	810103	4.43705	uM	13.6782	80.8487
pfna_095.d	NT5055	B. stercoris	Whole culture	2	PFNA	Ibuprofen	2910013	631946	4.60484	uM	14.5696	86.1171
pfna_232.d	NT5055	B. stercoris	Whole culture	2	PFNA	Ibuprofen	2500334	696511	3.5898	uM	9.60859	56.794
pfna_086.d	NT5055	B. stercoris	Whole culture	3	PFNA	Ibuprofen	3040232	592038	5.1352	uM	17.5723	103.866
pfna_226.d	NT5055	B. stercoris	Whole culture	3	PFNA	Ibuprofen	3377949	732406	4.61213	uM	14.6089	86.3495
pfna_216.d	NT5004	B. thetaiotaomicron	Supernatant	1	PFNA	Ibuprofen	2163634	764412	2.83046	uM	6.57252	38.8485
pfna_303.d	NT5004	B. thetaiotaomicron	Supernatant	1	PFNA	Ibuprofen	2012296	794528	2.53269	uM	5.53971	32.7439
pfna_023.d	NT5004	B. thetaiotaomicron	Supernatant	2	PFNA	Ibuprofen	1937010	644334	3.00622	uM	7.22388	42.6986
pfna_302.d	NT5004	B. thetaiotaomicron	Supernatant	2	PFNA	Ibuprofen	2194272	758130	2.89432	uM	6.80562	40.2263
pfna_252.d	NT5004	B. thetaiotaomicron	Supernatant	3	PFNA	Ibuprofen	2056900	762627	2.69712	uM	6.09907	36.0501
pfna_256.d	NT5004	B. thetaiotaomicron	Supernatant	3	PFNA	Ibuprofen	2123742	727551	2.91903	uM	6.89689	40.7658
pfna_179.d	NT5004	B. thetaiotaomicron	Whole culture	1	PFNA	Ibuprofen	4142647	655607	6.3188	uM	25.2902	149.484
pfna_272.d	NT5004	B. thetaiotaomicron	Whole culture	1	PFNA	Ibuprofen	4130338	745060	5.54363	uM	20.077	118.67
pfna_044.d	NT5004	B. thetaiotaomicron	Whole culture	2	PFNA	Ibuprofen	3346773	618326	5.41264	uM	19.2554	113.814
pfna_092.d	NT5004	B. thetaiotaomicron	Whole culture	2	PFNA	Ibuprofen	3178580	612388	5.19047	uM	17.9015	105.811
pfna_137.d	NT5004	B. thetaiotaomicron	Whole culture	3	PFNA	Ibuprofen	3987480	642686	6.2044	uM	24.483	144.713
pfna_175.d	NT5004	B. thetaiotaomicron	Whole culture	3	PFNA	Ibuprofen	3669396	729051	5.03311	uM	16.9724	100.32
pfna_192.d	NT5002	B. uniformis	Supernatant	1	PFNA	Ibuprofen	1895002	686121	2.76191	uM	6.32688	37.3966
pfna_284.d	NT5002	B. uniformis	Supernatant	1	PFNA	Ibuprofen	2051188	692258	2.96304	uM	7.06099	41.7357
pfna_187.d	NT5002	B. uniformis	Supernatant	2	PFNA	Ibuprofen	1992332	721409	2.76172	uM	6.32623	37.3928
pfna_264.d	NT5002	B. uniformis	Supernatant	2	PFNA	Ibuprofen	2118179	753129	2.8125	uM	6.50774	38.4656
pfna_054.d	NT5002	B. uniformis	Supernatant	3	PFNA	Ibuprofen	1780787	550687	3.23376	uM	8.11308	47.9544
pfna_110.d	NT5002	B. uniformis	Supernatant	3	PFNA	Ibuprofen	1670287	663405	2.51775	uM	5.49022	32.4513
pfna_061.d	NT5002	B. uniformis	Whole culture	1	PFNA	Ibuprofen	3068469	626646	4.89665	uM	16.1869	95.6765
pfna_312.d	NT5002	B. uniformis	Whole culture	1	PFNA	Ibuprofen	3679620	819697	4.489	uM	13.9512	82.462
pfna_136.d	NT5002	B. uniformis	Whole culture	2	PFNA	Ibuprofen	2974122	650158	4.57446	uM	14.4061	85.1507
pfna_160.d	NT5002	B. uniformis	Whole culture	2	PFNA	Ibuprofen	2856990	636598	4.4879	uM	13.9454	82.4277
pfna_043.d	NT5002	B. uniformis	Whole culture	3	PFNA	Ibuprofen	2907237	642111	4.52762	uM	14.1559	83.6718
pfna_269.d	NT5002	B. uniformis	Whole culture	3	PFNA	Ibuprofen	3499967	832936	4.20196	uM	12.4769	73.748
pfna_091.d	NT5073	C. aerofaciens	Supernatant	1	PFNA	Ibuprofen	3439156	778828	4.41581	uM	13.5674	80.1937
pfna_207.d	NT5073	C. aerofaciens	Supernatant	1	PFNA	Ibuprofen	3629539	958412	3.78703	uM	10.4917	62.0141
pfna_012.d	NT5073	C. aerofaciens	Supernatant	2	PFNA	Ibuprofen	3422153	646558	5.29288	uM	18.5195	109.464
pfna_278.d	NT5073	C. aerofaciens	Supernatant	2	PFNA	Ibuprofen	4128990	896520	4.60557	uM	14.5735	86.1404
pfna_119.d	NT5073	C. aerofaciens	Supernatant	3	PFNA	Ibuprofen	3797216	768822	4.93901	uM	16.4287	97.1058
pfna_248.d	NT5073	C. aerofaciens	Supernatant	3	PFNA	Ibuprofen	4260668	858896	4.96063	uM	16.5529	97.8398
pfna_058.d	NT5073	C. aerofaciens	Whole culture	1	PFNA	Ibuprofen	3133072	652797	4.79946	uM	15.6387	92.4364
pfna_186.d	NT5073	C. aerofaciens	Whole culture	1	PFNA	Ibuprofen	3768737	736300	5.11848	uM	17.4734	103.281
pfna_107.d	NT5073	C. aerofaciens	Whole culture	2	PFNA	Ibuprofen	3859395	655576	5.88703	uM	22.3121	131.881
pfna_140.d	NT5073	C. aerofaciens	Whole culture	2	PFNA	Ibuprofen	3745895	635544	5.894	uM	22.3587	132.157
pfna_042.d	NT5073	C. aerofaciens	Whole culture	3	PFNA	Ibuprofen	3549656	598438	5.93154	uM	22.6105	133.645
pfna_111.d	NT5073	C. aerofaciens	Whole culture	3	PFNA	Ibuprofen	3791537	676639	5.60349	uM	20.458	120.922
pfna_083.d	NT5048	C. comes	Supernatant	1	PFNA	Ibuprofen	3556917	711886	4.99647	uM	16.7597	99.0622
pfna_270.d	NT5048	C. comes	Supernatant	1	PFNA	Ibuprofen	4510419	1356375	3.32535	uM	8.48566	50.1566
pfna_135.d	NT5048	C. comes	Supernatant	2	PFNA	Ibuprofen	3401368	825154	4.1221	uM	12.0814	71.4103
pfna_228.d	NT5048	C. comes	Supernatant	2	PFNA	Ibuprofen	3823629	769881	4.96652	uM	16.5867	98.0401
pfna_015.d	NT5048	C. comes	Supernatant	3	PFNA	Ibuprofen	3426564	686177	4.9937	uM	16.7436	98.9675
pfna_251.d	NT5048	C. comes	Supernatant	3	PFNA	Ibuprofen	4166611	899100	4.6342	uM	14.7284	87.056
pfna_090.d	NT5048	C. comes	Whole culture	1	PFNA	Ibuprofen	3837548	660214	5.81258	uM	21.8175	128.958
pfna_317.d	NT5048	C. comes	Whole culture	1	PFNA	Ibuprofen	4338828	866735	5.00595	uM	16.8146	99.3866
pfna_066.d	NT5048	C. comes	Whole culture	2	PFNA	Ibuprofen	3669452	629808	5.8263	uM	21.9083	129.494
pfna_113.d	NT5048	C. comes	Whole culture	2	PFNA	Ibuprofen	3766719	676916	5.56453	uM	20.2096	119.454
pfna_106.d	NT5048	C. comes	Whole culture	3	PFNA	Ibuprofen	3758154	637329	5.89673	uM	22.377	132.265
pfna_131.d	NT5048	C. comes	Whole culture	3	PFNA	Ibuprofen	3966759	728704	5.44358	uM	19.448	114.952
pfna_019.d	Compound control	Compound control	Compound control	1	PFNA	Ibuprofen	3238633	687475	4.71091	uM	15.1475	89.5333
pfna_130.d	Compound control	Compound control	Compound control	1	PFNA	Ibuprofen	3576514	688552	5.19425	uM	17.9241	105.945
pfna_296.d	Compound control	Compound control	Compound control	1	PFNA	Ibuprofen	4489038	950538	4.72263	uM	15.2121	89.9149
pfna_305.d	Compound control	Compound control	Compound control	1	PFNA	Ibuprofen	4067910	921564	4.41414	uM	13.5587	80.1422
pfna_103.d	Compound control	Compound control	Compound control	2	PFNA	Ibuprofen	3716056	677456	5.48531	uM	19.7091	116.495
pfna_118.d	Compound control	Compound control	Compound control	2	PFNA	Ibuprofen	3403568	657174	5.1791	uM	17.8335	105.409
pfna_127.d	Compound control	Compound control	Compound control	2	PFNA	Ibuprofen	3465671	691290	5.01334	uM	16.8574	99.6402
pfna_262.d	Compound control	Compound control	Compound control	2	PFNA	Ibuprofen	3711771	862238	4.30481	uM	12.9957	76.8141
pfna_035.d	Compound control	Compound control	Compound control	3	PFNA	Ibuprofen	3280637	691036	4.74742	uM	15.3491	90.7246
pfna_056.d	Compound control	Compound control	Compound control	3	PFNA	Ibuprofen	3575591	610320	5.85855	uM	22.1223	130.759
pfna_081.d	Compound control	Compound control	Compound control	3	PFNA	Ibuprofen	3213552	667023	4.81775	uM	15.7412	93.042
pfna_329.d	Compound control	Compound control	Compound control	3	PFNA	Ibuprofen	4137380	932116	4.4387	uM	13.6869	80.8996
pfna_031.d	Compound control	Compound control	Compound control	4	PFNA	Ibuprofen	3588593	646916	5.54723	uM	20.0998	118.805
pfna_041.d	Compound control	Compound control	Compound control	4	PFNA	Ibuprofen	3289353	642964	5.11592	uM	17.4583	103.191
pfna_117.d	Compound control	Compound control	Compound control	4	PFNA	Ibuprofen	3598357	642757	5.59832	uM	20.425	120.727
pfna_324.d	Compound control	Compound control	Compound control	4	PFNA	Ibuprofen	4636828	948928	4.88639	uM	16.1285	95.3315
pfna_080.d	Compound control	Compound control	Compound control	5	PFNA	Ibuprofen	3554069	735244	4.83386	uM	15.8317	93.5769
pfna_188.d	Compound control	Compound control	Compound control	5	PFNA	Ibuprofen	3925251	772001	5.08452	uM	17.2732	102.098
pfna_239.d	Compound control	Compound control	Compound control	5	PFNA	Ibuprofen	4154636	779622	5.32904	uM	18.7402	110.769
pfna_285.d	Compound control	Compound control	Compound control	5	PFNA	Ibuprofen	4451515	1017854	4.37343	uM	13.3477	78.8948
pfna_105.d	Compound control	Compound control	Compound control	6	PFNA	Ibuprofen	3357407	722678	4.64579	uM	14.7913	87.4278
pfna_116.d	Compound control	Compound control	Compound control	6	PFNA	Ibuprofen	3635746	603094	6.02849	uM	23.2673	137.527
pfna_199.d	Compound control	Compound control	Compound control	6	PFNA	Ibuprofen	4079154	855258	4.7695	uM	15.4717	91.4491
pfna_300.d	Compound control	Compound control	Compound control	6	PFNA	Ibuprofen	4092697	744593	5.49656	uM	19.7798	116.913
pfna_047.d	Compound control	Compound control	Compound control	7	PFNA	Ibuprofen	3399441	667988	5.08907	uM	17.3	102.256
pfna_128.d	Compound control	Compound control	Compound control	7	PFNA	Ibuprofen	3433299	681985	5.03427	uM	16.9792	100.36
pfna_180.d	Compound control	Compound control	Compound control	7	PFNA	Ibuprofen	3821099	779716	4.90063	uM	16.2095	95.8102
pfna_298.d	Compound control	Compound control	Compound control	7	PFNA	Ibuprofen	4112495	776092	5.29898	uM	18.5566	109.683
pfna_212.d	NT5009	E. rectale	Supernatant	1	PFNA	Ibuprofen	3143202	762637	4.12149	uM	12.0784	71.3926
pfna_238.d	NT5009	E. rectale	Supernatant	1	PFNA	Ibuprofen	3646599	892054	4.08787	uM	11.9138	70.4198
pfna_198.d	NT5009	E. rectale	Supernatant	2	PFNA	Ibuprofen	3369130	645575	5.2188	uM	18.0714	106.816
pfna_237.d	NT5009	E. rectale	Supernatant	2	PFNA	Ibuprofen	3406670	733167	4.64651	uM	14.7953	87.4512
pfna_129.d	NT5009	E. rectale	Supernatant	3	PFNA	Ibuprofen	3034008	725975	4.17922	uM	12.3636	73.0783
pfna_325.d	NT5009	E. rectale	Supernatant	3	PFNA	Ibuprofen	3513853	878848	3.99825	uM	11.4807	67.8596
pfna_133.d	NT5009	E. rectale	Whole culture	1	PFNA	Ibuprofen	3995854	690015	5.79097	uM	21.675	128.115
pfna_283.d	NT5009	E. rectale	Whole culture	1	PFNA	Ibuprofen	4294261	773210	5.55381	uM	20.1415	119.051
pfna_067.d	NT5009	E. rectale	Whole culture	2	PFNA	Ibuprofen	3237544	685376	4.72375	uM	15.2183	89.9514
pfna_153.d	NT5009	E. rectale	Whole culture	2	PFNA	Ibuprofen	3646402	728074	5.00828	uM	16.8281	99.4668
pfna_181.d	NT5009	E. rectale	Whole culture	3	PFNA	Ibuprofen	3782346	711899	5.31304	uM	18.6423	110.19
pfna_294.d	NT5009	E. rectale	Whole culture	3	PFNA	Ibuprofen	3845980	882141	4.35982	uM	13.2775	78.48
pfna_040.d	NT5081	O. splanchnicus	Supernatant	1	PFNA	Ibuprofen	1238672	574387	2.15651	uM	4.36194	25.7823
pfna_320.d	NT5081	O. splanchnicus	Supernatant	1	PFNA	Ibuprofen	1523170	709063	2.14814	uM	4.33735	25.637
pfna_096.d	NT5081	O. splanchnicus	Supernatant	2	PFNA	Ibuprofen	1209037	580605	2.08237	uM	4.14655	24.5092
pfna_149.d	NT5081	O. splanchnicus	Supernatant	2	PFNA	Ibuprofen	1261645	620255	2.03407	uM	4.0092	23.6974
pfna_108.d	NT5081	O. splanchnicus	Supernatant	3	PFNA	Ibuprofen	1338167	614954	2.17604	uM	4.4196	26.1232
pfna_191.d	NT5081	O. splanchnicus	Supernatant	3	PFNA	Ibuprofen	1403195	652648	2.15	uM	4.34281	25.6693
pfna_088.d	NT5081	O. splanchnicus	Whole culture	1	PFNA	Ibuprofen	2116914	564152	3.75238	uM	10.3338	61.0803
pfna_257.d	NT5081	O. splanchnicus	Whole culture	1	PFNA	Ibuprofen	2591818	670017	3.86829	uM	10.8669	64.2315
pfna_101.d	NT5081	O. splanchnicus	Whole culture	2	PFNA	Ibuprofen	2320319	601921	3.85486	uM	10.8044	63.8623
pfna_311.d	NT5081	O. splanchnicus	Whole culture	2	PFNA	Ibuprofen	2403723	709615	3.38736	uM	8.7427	51.6759
pfna_087.d	NT5081	O. splanchnicus	Whole culture	3	PFNA	Ibuprofen	2237165	621247	3.60109	uM	9.65809	57.0866
pfna_174.d	NT5081	O. splanchnicus	Whole culture	3	PFNA	Ibuprofen	2344386	601120	3.90003	uM	11.0153	65.1085
pfna_022.d	NT5074	P. distasonis	Supernatant	1	PFNA	Ibuprofen	2511195	643870	3.90016	uM	11.0159	65.112
pfna_222.d	NT5074	P. distasonis	Supernatant	1	PFNA	Ibuprofen	3185983	827928	3.84814	uM	10.7733	63.6781
pfna_204.d	NT5074	P. distasonis	Supernatant	2	PFNA	Ibuprofen	3439263	751740	4.57507	uM	14.4093	85.17
pfna_231.d	NT5074	P. distasonis	Supernatant	2	PFNA	Ibuprofen	3659855	878002	4.16839	uM	12.3099	72.7606
pfna_227.d	NT5074	P. distasonis	Supernatant	3	PFNA	Ibuprofen	3802525	903380	4.20922	uM	12.5132	73.9623
pfna_293.d	NT5074	P. distasonis	Supernatant	3	PFNA	Ibuprofen	3813506	903594	4.22038	uM	12.569	74.2923
pfna_236.d	NT5074	P. distasonis	Whole culture	1	PFNA	Ibuprofen	3708963	738031	5.02548	uM	16.928	100.057
pfna_260.d	NT5074	P. distasonis	Whole culture	1	PFNA	Ibuprofen	3908714	760975	5.13646	uM	17.5798	103.91
pfna_094.d	NT5074	P. distasonis	Whole culture	2	PFNA	Ibuprofen	3609013	643826	5.60557	uM	20.4714	121.001
pfna_150.d	NT5074	P. distasonis	Whole culture	2	PFNA	Ibuprofen	3822521	684138	5.58735	uM	20.355	120.313
pfna_006.d	NT5074	P. distasonis	Whole culture	3	PFNA	Ibuprofen	3772167	664971	5.67268	uM	20.9031	123.553
pfna_021.d	NT5074	P. distasonis	Whole culture	3	PFNA	Ibuprofen	3580180	664080	5.39119	uM	19.1226	113.029
pfna_048.d	NT5071	P. merdae	Supernatant	1	PFNA	Ibuprofen	2262434	633016	3.57405	uM	9.53978	56.3873
pfna_214.d	NT5071	P. merdae	Supernatant	1	PFNA	Ibuprofen	2574284	669912	3.84272	uM	10.7481	63.5296
pfna_225.d	NT5071	P. merdae	Supernatant	2	PFNA	Ibuprofen	2609346	725904	3.59462	uM	9.6297	56.9187
pfna_301.d	NT5071	P. merdae	Supernatant	2	PFNA	Ibuprofen	3275758	742634	4.411	uM	13.5424	80.0457
pfna_008.d	NT5071	P. merdae	Supernatant	3	PFNA	Ibuprofen	2422786	630235	3.84426	uM	10.7553	63.5717
pfna_277.d	NT5071	P. merdae	Supernatant	3	PFNA	Ibuprofen	3018397	842862	3.58113	uM	9.57067	56.5698
pfna_017.d	NT5071	P. merdae	Whole culture	1	PFNA	Ibuprofen	3750724	635098	5.90574	uM	22.4373	132.621
pfna_310.d	NT5071	P. merdae	Whole culture	1	PFNA	Ibuprofen	4039092	709786	5.69058	uM	21.019	124.238
pfna_307.d	NT5071	P. merdae	Whole culture	2	PFNA	Ibuprofen	3711250	760714	4.87864	uM	16.0846	95.0718
pfna_319.d	NT5071	P. merdae	Whole culture	2	PFNA	Ibuprofen	3588593	770680	4.6564	uM	14.8491	87.7692
pfna_085.d	NT5071	P. merdae	Whole culture	3	PFNA	Ibuprofen	3448919	634643	5.43442	uM	19.3909	114.615
pfna_141.d	NT5071	P. merdae	Whole culture	3	PFNA	Ibuprofen	3742772	677551	5.52397	uM	19.9526	117.935
pfna_142.d	NT5011	R. intestinalis	Supernatant	1	PFNA	Ibuprofen	3029296	771680	3.92559	uM	11.1354	65.8188
pfna_221.d	NT5011	R. intestinalis	Supernatant	1	PFNA	Ibuprofen	3262073	812136	4.01666	uM	11.569	68.3817
pfna_173.d	NT5011	R. intestinalis	Supernatant	2	PFNA	Ibuprofen	2834732	707446	4.00699	uM	11.5226	68.1074
pfna_250.d	NT5011	R. intestinalis	Supernatant	2	PFNA	Ibuprofen	2675875	929581	2.87858	uM	6.74779	39.8845
pfna_082.d	NT5011	R. intestinalis	Supernatant	3	PFNA	Ibuprofen	2719035	644761	4.21712	uM	12.5527	74.1959
pfna_184.d	NT5011	R. intestinalis	Supernatant	3	PFNA	Ibuprofen	3236654	735927	4.39806	uM	13.4752	79.6485
pfna_039.d	NT5011	R. intestinalis	Whole culture	1	PFNA	Ibuprofen	3430181	654792	5.23858	uM	18.1905	107.52
pfna_208.d	NT5011	R. intestinalis	Whole culture	1	PFNA	Ibuprofen	4091895	767144	5.33393	uM	18.7702	110.946
pfna_190.d	NT5011	R. intestinalis	Whole culture	2	PFNA	Ibuprofen	3766272	662428	5.68556	uM	20.9864	124.046
pfna_255.d	NT5011	R. intestinalis	Whole culture	2	PFNA	Ibuprofen	3888133	828685	4.69193	uM	15.0433	88.9171
pfna_071.d	NT5011	R. intestinalis	Whole culture	3	PFNA	Ibuprofen	3614770	638846	5.65828	uM	20.8101	123.003
pfna_211.d	NT5011	R. intestinalis	Whole culture	3	PFNA	Ibuprofen	3805579	752473	5.05743	uM	17.1144	101.159
pfoa_072.d	NT5021	A. muciniphila	Supernatant	1	PFOA	Ibuprofen	3878109	914348	4.24139	uM	17.3287	99.9269
pfoa_331.d	NT5021	A. muciniphila	Supernatant	1	PFOA	Ibuprofen	5996628	1629338	3.68041	uM	13.579	78.3039
pfoa_151.d	NT5021	A. muciniphila	Supernatant	2	PFOA	Ibuprofen	4161601	889541	4.67837	uM	20.5741	118.642
pfoa_306.d	NT5021	A. muciniphila	Supernatant	2	PFOA	Ibuprofen	4532624	1283540	3.53135	uM	12.6614	73.0126
pfoa_120.d	NT5021	A. muciniphila	Supernatant	3	PFOA	Ibuprofen	4033645	850725	4.74142	uM	21.0658	121.477
pfoa_229.d	NT5021	A. muciniphila	Supernatant	3	PFOA	Ibuprofen	4166600	1152884	3.61407	uM	13.1665	75.9254
pfoa_070.d	NT5021	A. muciniphila	Whole culture	1	PFOA	Ibuprofen	3698608	785838	4.70658	uM	20.7934	119.906
pfoa_115.d	NT5021	A. muciniphila	Whole culture	1	PFOA	Ibuprofen	3736761	1051243	3.55461	uM	12.8024	73.8259
pfoa_009.d	NT5021	A. muciniphila	Whole culture	2	PFOA	Ibuprofen	3643167	769960	4.73163	uM	20.9891	121.035
pfoa_089.d	NT5021	A. muciniphila	Whole culture	2	PFOA	Ibuprofen	3831318	826673	4.63462	uM	20.2364	116.694
pfoa_034.d	NT5021	A. muciniphila	Whole culture	3	PFOA	Ibuprofen	3439370	756314	4.54754	uM	19.5727	112.867
pfoa_247.d	NT5021	A. muciniphila	Whole culture	3	PFOA	Ibuprofen	4325449	1084023	3.99018	uM	15.5917	89.9101
pfoa_033.d	NT5050	B. caccae	Supernatant	1	PFOA	Ibuprofen	3771005	946370	3.9847	uM	15.5548	89.6977
pfoa_143.d	NT5050	B. caccae	Supernatant	1	PFOA	Ibuprofen	4908157	1552591	3.16127	uM	10.5263	60.7002
pfoa_029.d	NT5050	B. caccae	Supernatant	2	PFOA	Ibuprofen	3172813	919512	3.45054	uM	12.1778	70.2238
pfoa_183.d	NT5050	B. caccae	Supernatant	2	PFOA	Ibuprofen	4119571	1236487	3.33167	uM	11.4841	66.2235
pfoa_060.d	NT5050	B. caccae	Supernatant	3	PFOA	Ibuprofen	3936479	1075152	3.66132	uM	13.4597	77.6158
pfoa_139.d	NT5050	B. caccae	Supernatant	3	PFOA	Ibuprofen	4653845	1379054	3.37466	uM	11.7326	67.6563
pfoa_093.d	NT5050	B. caccae	Whole culture	1	PFOA	Ibuprofen	3888347	1057380	3.67734	uM	13.5598	78.1931
pfoa_200.d	NT5050	B. caccae	Whole culture	1	PFOA	Ibuprofen	4325746	1092795	3.95842	uM	15.3788	88.6824
pfoa_125.d	NT5050	B. caccae	Whole culture	2	PFOA	Ibuprofen	4263259	1073048	3.97304	uM	15.4765	89.2462
pfoa_286.d	NT5050	B. caccae	Whole culture	2	PFOA	Ibuprofen	4379742	1199568	3.6511	uM	13.396	77.2484
pfoa_157.d	NT5050	B. caccae	Whole culture	3	PFOA	Ibuprofen	4210766	1022696	4.11732	uM	16.4591	94.9119
pfoa_288.d	NT5050	B. caccae	Whole culture	3	PFOA	Ibuprofen	4498562	1189181	3.78291	uM	14.2292	82.0531
pfoa_154.d	NT5052	B. clarus	Supernatant	1	PFOA	Ibuprofen	3628037	926316	3.91663	uM	15.1009	87.0798
pfoa_326.d	NT5052	B. clarus	Supernatant	1	PFOA	Ibuprofen	5279837	1385577	3.81057	uM	14.4073	83.0803
pfoa_156.d	NT5052	B. clarus	Supernatant	2	PFOA	Ibuprofen	3519077	1007647	3.49237	uM	12.4269	71.6605
pfoa_203.d	NT5052	B. clarus	Supernatant	2	PFOA	Ibuprofen	3536636	967449	3.65563	uM	13.4242	77.4111
pfoa_010.d	NT5052	B. clarus	Supernatant	3	PFOA	Ibuprofen	3354535	781407	4.29294	uM	17.6968	102.049
pfoa_274.d	NT5052	B. clarus	Supernatant	3	PFOA	Ibuprofen	4281381	1163029	3.68123	uM	13.5842	78.3337
pfoa_062.d	NT5052	B. clarus	Whole culture	1	PFOA	Ibuprofen	3849391	866704	4.44141	uM	18.779	108.29
pfoa_215.d	NT5052	B. clarus	Whole culture	1	PFOA	Ibuprofen	4571420	1023204	4.46775	uM	18.9744	109.417
pfoa_176.d	NT5052	B. clarus	Whole culture	2	PFOA	Ibuprofen	3780387	864296	4.37395	uM	18.2832	105.431
pfoa_206.d	NT5052	B. clarus	Whole culture	2	PFOA	Ibuprofen	3873430	910020	4.25642	uM	17.4356	100.543
pfoa_005.d	NT5052	B. clarus	Whole culture	3	PFOA	Ibuprofen	3515118	830157	4.23428	uM	17.2783	99.6359
pfoa_155.d	NT5052	B. clarus	Whole culture	3	PFOA	Ibuprofen	3803994	899519	4.22892	uM	17.2403	99.4168
pfoa_205.d	NT5049	B. dorei	Supernatant	1	PFOA	Ibuprofen	3062622	893632	3.42716	uM	12.0397	69.4275
pfoa_322.d	NT5049	B. dorei	Supernatant	1	PFOA	Ibuprofen	3363442	1092183	3.07956	uM	10.0823	58.1401
pfoa_178.d	NT5049	B. dorei	Supernatant	2	PFOA	Ibuprofen	2623781	865675	3.03091	uM	9.8227	56.6431
pfoa_330.d	NT5049	B. dorei	Supernatant	2	PFOA	Ibuprofen	3740285	1242959	3.00918	uM	9.70788	55.981
pfoa_014.d	NT5049	B. dorei	Supernatant	3	PFOA	Ibuprofen	2643052	740634	3.56863	uM	12.8878	74.3183
pfoa_037.d	NT5049	B. dorei	Supernatant	3	PFOA	Ibuprofen	2616523	789073	3.31595	uM	11.3939	65.7032
pfoa_011.d	NT5049	B. dorei	Whole culture	1	PFOA	Ibuprofen	2985912	946993	3.15305	uM	10.4811	60.4399
pfoa_245.d	NT5049	B. dorei	Whole culture	1	PFOA	Ibuprofen	3229556	983221	3.28467	uM	11.2156	64.675
pfoa_020.d	NT5049	B. dorei	Whole culture	2	PFOA	Ibuprofen	2574481	731495	3.51948	uM	12.5898	72.5995
pfoa_209.d	NT5049	B. dorei	Whole culture	2	PFOA	Ibuprofen	3061319	970883	3.15313	uM	10.4816	60.4426
pfoa_102.d	NT5049	B. dorei	Whole culture	3	PFOA	Ibuprofen	2801942	802391	3.49199	uM	12.4247	71.6474
pfoa_321.d	NT5049	B. dorei	Whole culture	3	PFOA	Ibuprofen	3301734	1189772	2.7751	uM	8.51561	49.1056
pfoa_030.d	NT5055	B. stercoris	Supernatant	1	PFOA	Ibuprofen	2671143	826450	3.23207	uM	10.919	62.9647
pfoa_114.d	NT5055	B. stercoris	Supernatant	1	PFOA	Ibuprofen	2848287	841512	3.38473	uM	11.7911	67.9939
pfoa_132.d	NT5055	B. stercoris	Supernatant	2	PFOA	Ibuprofen	2850917	815996	3.49379	uM	12.4354	71.7094
pfoa_233.d	NT5055	B. stercoris	Supernatant	2	PFOA	Ibuprofen	3241077	1017880	3.18414	uM	10.6523	61.4272
pfoa_182.d	NT5055	B. stercoris	Supernatant	3	PFOA	Ibuprofen	2904734	871856	3.33167	uM	11.484	66.2233
pfoa_287.d	NT5055	B. stercoris	Supernatant	3	PFOA	Ibuprofen	3526673	1066100	3.30801	uM	11.3485	65.4417
pfoa_126.d	NT5055	B. stercoris	Whole culture	1	PFOA	Ibuprofen	3301779	918536	3.59461	uM	13.0468	75.235
pfoa_327.d	NT5055	B. stercoris	Whole culture	1	PFOA	Ibuprofen	4865492	1477132	3.29388	uM	11.2679	64.9769
pfoa_095.d	NT5055	B. stercoris	Whole culture	2	PFOA	Ibuprofen	3300474	837968	3.93866	uM	15.247	87.9228
pfoa_232.d	NT5055	B. stercoris	Whole culture	2	PFOA	Ibuprofen	3196102	812199	3.93512	uM	15.2235	87.787
pfoa_086.d	NT5055	B. stercoris	Whole culture	3	PFOA	Ibuprofen	3211946	777314	4.13211	uM	16.5615	95.5028
pfoa_226.d	NT5055	B. stercoris	Whole culture	3	PFOA	Ibuprofen	3581422	898118	3.9877	uM	15.575	89.8137
pfoa_216.d	NT5004	B. thetaiotaomicron	Supernatant	1	PFOA	Ibuprofen	3585591	981026	3.65494	uM	13.4199	77.3863
pfoa_303.d	NT5004	B. thetaiotaomicron	Supernatant	1	PFOA	Ibuprofen	3591667	1103157	3.25581	uM	11.0523	63.7337
pfoa_023.d	NT5004	B. thetaiotaomicron	Supernatant	2	PFOA	Ibuprofen	2831528	820868	3.44943	uM	12.1712	70.186
pfoa_302.d	NT5004	B. thetaiotaomicron	Supernatant	2	PFOA	Ibuprofen	3722600	1226751	3.03452	uM	9.84185	56.7535
pfoa_252.d	NT5004	B. thetaiotaomicron	Supernatant	3	PFOA	Ibuprofen	3568616	956708	3.7301	uM	13.8922	80.1102
pfoa_256.d	NT5004	B. thetaiotaomicron	Supernatant	3	PFOA	Ibuprofen	3367597	940222	3.5817	uM	12.9677	74.7788
pfoa_179.d	NT5004	B. thetaiotaomicron	Whole culture	1	PFOA	Ibuprofen	4404682	888368	4.95817	uM	22.8014	131.485
pfoa_272.d	NT5004	B. thetaiotaomicron	Whole culture	1	PFOA	Ibuprofen	5267563	1296254	4.06368	uM	16.0902	92.7848
pfoa_044.d	NT5004	B. thetaiotaomicron	Whole culture	2	PFOA	Ibuprofen	3255302	761686	4.27381	uM	17.5597	101.259
pfoa_092.d	NT5004	B. thetaiotaomicron	Whole culture	2	PFOA	Ibuprofen	3816535	738999	5.16447	uM	24.5182	141.385
pfoa_137.d	NT5004	B. thetaiotaomicron	Whole culture	3	PFOA	Ibuprofen	3697809	918416	4.02629	uM	15.8356	91.3165
pfoa_175.d	NT5004	B. thetaiotaomicron	Whole culture	3	PFOA	Ibuprofen	3994912	866202	4.61199	uM	20.0628	115.693
pfoa_192.d	NT5002	B. uniformis	Supernatant	1	PFOA	Ibuprofen	3038159	900041	3.37558	uM	11.7379	67.6869
pfoa_284.d	NT5002	B. uniformis	Supernatant	1	PFOA	Ibuprofen	3142655	859599	3.65595	uM	13.4262	77.4228
pfoa_187.d	NT5002	B. uniformis	Supernatant	2	PFOA	Ibuprofen	3012878	874464	3.4454	uM	12.1474	70.0483
pfoa_264.d	NT5002	B. uniformis	Supernatant	2	PFOA	Ibuprofen	2883335	932953	3.09055	uM	10.1414	58.4811
pfoa_054.d	NT5002	B. uniformis	Supernatant	3	PFOA	Ibuprofen	2586694	833438	3.10364	uM	10.2121	58.8887
pfoa_110.d	NT5002	B. uniformis	Supernatant	3	PFOA	Ibuprofen	2608555	765447	3.40788	uM	11.9264	68.7744
pfoa_061.d	NT5002	B. uniformis	Whole culture	1	PFOA	Ibuprofen	3011547	770781	3.90714	uM	15.0381	86.7179
pfoa_312.d	NT5002	B. uniformis	Whole culture	1	PFOA	Ibuprofen	3761149	1267724	2.96685	uM	9.48626	54.7029
pfoa_136.d	NT5002	B. uniformis	Whole culture	2	PFOA	Ibuprofen	2723557	893609	3.04782	uM	9.91253	57.1611
pfoa_160.d	NT5002	B. uniformis	Whole culture	2	PFOA	Ibuprofen	3050909	807934	3.77619	uM	14.186	81.8044
pfoa_043.d	NT5002	B. uniformis	Whole culture	3	PFOA	Ibuprofen	2877014	850153	3.38411	uM	11.7875	67.9733
pfoa_269.d	NT5002	B. uniformis	Whole culture	3	PFOA	Ibuprofen	3563153	1045531	3.40798	uM	11.927	68.7777
pfoa_091.d	NT5073	C. aerofaciens	Supernatant	1	PFOA	Ibuprofen	4092404	948855	4.31299	uM	17.841	102.881
pfoa_207.d	NT5073	C. aerofaciens	Supernatant	1	PFOA	Ibuprofen	4565752	1093365	4.17587	uM	16.8666	97.2621
pfoa_012.d	NT5073	C. aerofaciens	Supernatant	2	PFOA	Ibuprofen	3648756	764236	4.77438	uM	21.3253	122.973
pfoa_278.d	NT5073	C. aerofaciens	Supernatant	2	PFOA	Ibuprofen	4611979	1102179	4.18442	uM	16.9265	97.6077
pfoa_119.d	NT5073	C. aerofaciens	Supernatant	3	PFOA	Ibuprofen	4005892	924195	4.33447	uM	17.9962	103.776
pfoa_248.d	NT5073	C. aerofaciens	Supernatant	3	PFOA	Ibuprofen	4878617	1077928	4.52592	uM	19.4096	111.926
pfoa_058.d	NT5073	C. aerofaciens	Whole culture	1	PFOA	Ibuprofen	3681994	785699	4.68627	uM	20.6354	118.995
pfoa_186.d	NT5073	C. aerofaciens	Whole culture	1	PFOA	Ibuprofen	4201361	945207	4.44491	uM	18.8049	108.439
pfoa_107.d	NT5073	C. aerofaciens	Whole culture	2	PFOA	Ibuprofen	3829922	811061	4.72211	uM	20.9146	120.605
pfoa_140.d	NT5073	C. aerofaciens	Whole culture	2	PFOA	Ibuprofen	3940602	830844	4.74289	uM	21.0774	121.544
pfoa_042.d	NT5073	C. aerofaciens	Whole culture	3	PFOA	Ibuprofen	3775738	771199	4.89593	uM	22.2959	128.57
pfoa_111.d	NT5073	C. aerofaciens	Whole culture	3	PFOA	Ibuprofen	3500416	859527	4.07249	uM	16.1505	93.1325
pfoa_083.d	NT5048	C. comes	Supernatant	1	PFOA	Ibuprofen	4070855	906610	4.49019	uM	19.1417	110.382
pfoa_270.d	NT5048	C. comes	Supernatant	1	PFOA	Ibuprofen	5504144	1401484	3.92737	uM	15.172	87.4901
pfoa_135.d	NT5048	C. comes	Supernatant	2	PFOA	Ibuprofen	4164298	967249	4.3053	uM	17.7856	102.562
pfoa_228.d	NT5048	C. comes	Supernatant	2	PFOA	Ibuprofen	4540152	1061347	4.27773	uM	17.5877	101.421
pfoa_015.d	NT5048	C. comes	Supernatant	3	PFOA	Ibuprofen	3819308	928269	4.11444	uM	16.4392	94.7971
pfoa_251.d	NT5048	C. comes	Supernatant	3	PFOA	Ibuprofen	4871438	1177692	4.13643	uM	16.5915	95.6757
pfoa_090.d	NT5048	C. comes	Whole culture	1	PFOA	Ibuprofen	4183708	968787	4.3185	uM	17.8808	103.11
pfoa_317.d	NT5048	C. comes	Whole culture	1	PFOA	Ibuprofen	5108493	1273813	4.01039	uM	15.728	90.696
pfoa_066.d	NT5048	C. comes	Whole culture	2	PFOA	Ibuprofen	3683118	851962	4.3231	uM	17.914	103.302
pfoa_113.d	NT5048	C. comes	Whole culture	2	PFOA	Ibuprofen	4216961	878929	4.79784	uM	21.5109	124.043
pfoa_106.d	NT5048	C. comes	Whole culture	3	PFOA	Ibuprofen	4235141	874022	4.84558	uM	21.8911	126.236
pfoa_131.d	NT5048	C. comes	Whole culture	3	PFOA	Ibuprofen	4079983	991541	4.11479	uM	16.4416	94.811
pfoa_019.d	Compound control	Compound control	Compound control	1	PFOA	Ibuprofen	3990310	936511	4.26083	uM	17.467	100.724
pfoa_130.d	Compound control	Compound control	Compound control	1	PFOA	Ibuprofen	4596833	950165	4.83793	uM	21.83	125.884
pfoa_296.d	Compound control	Compound control	Compound control	1	PFOA	Ibuprofen	5571887	1372566	4.05947	uM	16.0614	92.6187
pfoa_305.d	Compound control	Compound control	Compound control	1	PFOA	Ibuprofen	4236368	1197495	3.53769	uM	12.6998	73.2339
pfoa_103.d	Compound control	Compound control	Compound control	2	PFOA	Ibuprofen	4313053	901923	4.78206	uM	21.386	123.323
pfoa_118.d	Compound control	Compound control	Compound control	2	PFOA	Ibuprofen	4131255	892765	4.62748	uM	20.1816	116.378
pfoa_127.d	Compound control	Compound control	Compound control	2	PFOA	Ibuprofen	3746842	1160491	3.22867	uM	10.8999	62.855
pfoa_262.d	Compound control	Compound control	Compound control	2	PFOA	Ibuprofen	4849110	1152145	4.20877	uM	17.0978	98.5954
pfoa_035.d	Compound control	Compound control	Compound control	3	PFOA	Ibuprofen	3436294	939701	3.6568	uM	13.4314	77.453
pfoa_056.d	Compound control	Compound control	Compound control	3	PFOA	Ibuprofen	4003398	902325	4.43676	uM	18.7446	108.091
pfoa_081.d	Compound control	Compound control	Compound control	3	PFOA	Ibuprofen	3783341	900581	4.201	uM	17.0431	98.2798
pfoa_329.d	Compound control	Compound control	Compound control	3	PFOA	Ibuprofen	5717500	1927298	2.96659	uM	9.48489	54.695
pfoa_031.d	Compound control	Compound control	Compound control	4	PFOA	Ibuprofen	3588024	857846	4.1826	uM	16.9138	97.5339
pfoa_041.d	Compound control	Compound control	Compound control	4	PFOA	Ibuprofen	3583357	848039	4.22546	uM	17.2158	99.2756
pfoa_117.d	Compound control	Compound control	Compound control	4	PFOA	Ibuprofen	4393247	937990	4.68368	uM	20.6153	118.879
pfoa_324.d	Compound control	Compound control	Compound control	4	PFOA	Ibuprofen	6097617	1469580	4.14922	uM	16.6805	96.1889
pfoa_080.d	Compound control	Compound control	Compound control	5	PFOA	Ibuprofen	4226663	982911	4.30015	uM	17.7486	102.348
pfoa_188.d	Compound control	Compound control	Compound control	5	PFOA	Ibuprofen	4744078	1048695	4.52379	uM	19.3936	111.834
pfoa_239.d	Compound control	Compound control	Compound control	5	PFOA	Ibuprofen	4973129	1119548	4.44209	uM	18.784	108.319
pfoa_285.d	Compound control	Compound control	Compound control	5	PFOA	Ibuprofen	5787782	1578171	3.6674	uM	13.4976	77.8345
pfoa_105.d	Compound control	Compound control	Compound control	6	PFOA	Ibuprofen	3520932	956867	3.67965	uM	13.5742	78.2764
pfoa_116.d	Compound control	Compound control	Compound control	6	PFOA	Ibuprofen	3953020	818217	4.83126	uM	21.7767	125.577
pfoa_199.d	Compound control	Compound control	Compound control	6	PFOA	Ibuprofen	4249115	1008604	4.21287	uM	17.1268	98.7622
pfoa_300.d	Compound control	Compound control	Compound control	6	PFOA	Ibuprofen	4375318	1044223	4.19002	uM	16.9659	97.8345
pfoa_047.d	Compound control	Compound control	Compound control	7	PFOA	Ibuprofen	3747607	813920	4.60439	uM	20.0047	115.358
pfoa_128.d	Compound control	Compound control	Compound control	7	PFOA	Ibuprofen	4492839	848827	5.293	uM	25.6199	147.738
pfoa_180.d	Compound control	Compound control	Compound control	7	PFOA	Ibuprofen	4157711	909219	4.57284	uM	19.7643	113.972
pfoa_298.d	Compound control	Compound control	Compound control	7	PFOA	Ibuprofen	4663572	1065011	4.3789	uM	18.3193	105.639
pfoa_212.d	NT5009	E. rectale	Supernatant	1	PFOA	Ibuprofen	3876769	915001	4.2369	uM	17.2969	99.7431
pfoa_238.d	NT5009	E. rectale	Supernatant	1	PFOA	Ibuprofen	4204618	973875	4.31741	uM	17.8729	103.065
pfoa_198.d	NT5009	E. rectale	Supernatant	2	PFOA	Ibuprofen	3955426	933600	4.23675	uM	17.2957	99.7367
pfoa_237.d	NT5009	E. rectale	Supernatant	2	PFOA	Ibuprofen	3544001	1461393	2.42508	uM	6.88497	39.7025
pfoa_129.d	NT5009	E. rectale	Supernatant	3	PFOA	Ibuprofen	3594431	929391	3.86751	uM	14.7776	85.2156
pfoa_325.d	NT5009	E. rectale	Supernatant	3	PFOA	Ibuprofen	5241036	1485290	3.52863	uM	12.645	72.9178
pfoa_133.d	NT5009	E. rectale	Whole culture	1	PFOA	Ibuprofen	4250462	894760	4.75039	uM	21.1363	121.883
pfoa_283.d	NT5009	E. rectale	Whole culture	1	PFOA	Ibuprofen	4329158	1021958	4.23614	uM	17.2915	99.712
pfoa_067.d	NT5009	E. rectale	Whole culture	2	PFOA	Ibuprofen	3151799	812105	3.88102	uM	14.8662	85.7263
pfoa_153.d	NT5009	E. rectale	Whole culture	2	PFOA	Ibuprofen	3778554	848545	4.45298	uM	18.8647	108.784
pfoa_181.d	NT5009	E. rectale	Whole culture	3	PFOA	Ibuprofen	3695787	964390	3.83225	uM	14.5477	83.8901
pfoa_294.d	NT5009	E. rectale	Whole culture	3	PFOA	Ibuprofen	4372402	928526	4.70897	uM	20.812	120.014
pfoa_040.d	NT5081	O. splanchnicus	Supernatant	1	PFOA	Ibuprofen	1944047	751335	2.58746	uM	7.61876	43.9339
pfoa_320.d	NT5081	O. splanchnicus	Supernatant	1	PFOA	Ibuprofen	2589444	1073067	2.41312	uM	6.83247	39.3998
pfoa_096.d	NT5081	O. splanchnicus	Supernatant	2	PFOA	Ibuprofen	2039136	797231	2.55777	uM	7.48168	43.1434
pfoa_149.d	NT5081	O. splanchnicus	Supernatant	2	PFOA	Ibuprofen	2114490	913111	2.3157	uM	6.41277	36.9795
pfoa_108.d	NT5081	O. splanchnicus	Supernatant	3	PFOA	Ibuprofen	2339154	971157	2.40863	uM	6.81279	39.2862
pfoa_191.d	NT5081	O. splanchnicus	Supernatant	3	PFOA	Ibuprofen	2214224	1044351	2.12019	uM	5.61314	32.3684
pfoa_088.d	NT5081	O. splanchnicus	Whole culture	1	PFOA	Ibuprofen	2241352	727334	3.0816	uM	10.0933	58.2034
pfoa_257.d	NT5081	O. splanchnicus	Whole culture	1	PFOA	Ibuprofen	2551901	931361	2.73997	uM	8.34372	48.1145
pfoa_101.d	NT5081	O. splanchnicus	Whole culture	2	PFOA	Ibuprofen	2386786	753277	3.16854	uM	10.5662	60.9307
pfoa_311.d	NT5081	O. splanchnicus	Whole culture	2	PFOA	Ibuprofen	2656259	1036380	2.56302	uM	7.5058	43.2825
pfoa_087.d	NT5081	O. splanchnicus	Whole culture	3	PFOA	Ibuprofen	2482057	859058	2.88928	uM	9.08699	52.4005
pfoa_174.d	NT5081	O. splanchnicus	Whole culture	3	PFOA	Ibuprofen	2340546	819447	2.85625	uM	8.91972	51.436
pfoa_022.d	NT5074	P. distasonis	Supernatant	1	PFOA	Ibuprofen	3681603	845895	4.35232	uM	18.1256	104.522
pfoa_222.d	NT5074	P. distasonis	Supernatant	1	PFOA	Ibuprofen	4894158	1285492	3.80723	uM	14.3857	82.9558
pfoa_204.d	NT5074	P. distasonis	Supernatant	2	PFOA	Ibuprofen	4344358	1010037	4.30119	uM	17.756	102.391
pfoa_231.d	NT5074	P. distasonis	Supernatant	2	PFOA	Ibuprofen	4455022	1125489	3.9583	uM	15.3779	88.6775
pfoa_227.d	NT5074	P. distasonis	Supernatant	3	PFOA	Ibuprofen	4254421	1059369	4.016	uM	15.7658	90.9144
pfoa_293.d	NT5074	P. distasonis	Supernatant	3	PFOA	Ibuprofen	4957177	1254177	3.95253	uM	15.3394	88.4556
pfoa_236.d	NT5074	P. distasonis	Whole culture	1	PFOA	Ibuprofen	5194796	1353942	3.83679	uM	14.5772	84.0602
pfoa_260.d	NT5074	P. distasonis	Whole culture	1	PFOA	Ibuprofen	4520361	1034992	4.36753	uM	18.2364	105.161
pfoa_094.d	NT5074	P. distasonis	Whole culture	2	PFOA	Ibuprofen	4230759	925823	4.56973	uM	19.7407	113.836
pfoa_150.d	NT5074	P. distasonis	Whole culture	2	PFOA	Ibuprofen	4378861	983918	4.45043	uM	18.8458	108.675
pfoa_006.d	NT5074	P. distasonis	Whole culture	3	PFOA	Ibuprofen	3976405	853334	4.65985	uM	20.4308	117.815
pfoa_021.d	NT5074	P. distasonis	Whole culture	3	PFOA	Ibuprofen	4063609	930839	4.36553	uM	18.2218	105.077
pfoa_048.d	NT5071	P. merdae	Supernatant	1	PFOA	Ibuprofen	2954008	780240	3.78602	uM	14.2492	82.1685
pfoa_214.d	NT5071	P. merdae	Supernatant	1	PFOA	Ibuprofen	3592890	866577	4.14607	uM	16.6585	96.0623
pfoa_225.d	NT5071	P. merdae	Supernatant	2	PFOA	Ibuprofen	3438798	933616	3.68331	uM	13.5972	78.4088
pfoa_301.d	NT5071	P. merdae	Supernatant	2	PFOA	Ibuprofen	3727617	1065791	3.49751	uM	12.4577	71.8381
pfoa_008.d	NT5071	P. merdae	Supernatant	3	PFOA	Ibuprofen	3112837	796978	3.9058	uM	15.0293	86.667
pfoa_277.d	NT5071	P. merdae	Supernatant	3	PFOA	Ibuprofen	3696894	1119103	3.30344	uM	11.3224	65.2912
pfoa_017.d	NT5071	P. merdae	Whole culture	1	PFOA	Ibuprofen	3245001	827716	3.92043	uM	15.126	87.2248
pfoa_310.d	NT5071	P. merdae	Whole culture	1	PFOA	Ibuprofen	4106274	928357	4.42316	uM	18.6442	107.513
pfoa_307.d	NT5071	P. merdae	Whole culture	2	PFOA	Ibuprofen	3979130	1012791	3.92888	uM	15.182	87.5478
pfoa_319.d	NT5071	P. merdae	Whole culture	2	PFOA	Ibuprofen	3753811	1067507	3.51643	uM	12.5714	72.4935
pfoa_085.d	NT5071	P. merdae	Whole culture	3	PFOA	Ibuprofen	3335441	836344	3.98812	uM	15.5778	89.8302
pfoa_141.d	NT5071	P. merdae	Whole culture	3	PFOA	Ibuprofen	3679723	1007046	3.65398	uM	13.4139	77.3518
pfoa_142.d	NT5011	R. intestinalis	Supernatant	1	PFOA	Ibuprofen	4149674	993848	4.17536	uM	16.863	97.2415
pfoa_221.d	NT5011	R. intestinalis	Supernatant	1	PFOA	Ibuprofen	4473092	1091873	4.09671	uM	16.3168	94.0919
pfoa_173.d	NT5011	R. intestinalis	Supernatant	2	PFOA	Ibuprofen	4042351	912147	4.43169	uM	18.7071	107.875
pfoa_250.d	NT5011	R. intestinalis	Supernatant	2	PFOA	Ibuprofen	4155426	972371	4.2735	uM	17.5575	101.246
pfoa_082.d	NT5011	R. intestinalis	Supernatant	3	PFOA	Ibuprofen	3548569	823357	4.30988	uM	17.8186	102.752
pfoa_184.d	NT5011	R. intestinalis	Supernatant	3	PFOA	Ibuprofen	3793520	928028	4.08772	uM	16.255	93.7351
pfoa_039.d	NT5011	R. intestinalis	Whole culture	1	PFOA	Ibuprofen	3979178	826167	4.81643	uM	21.6586	124.895
pfoa_208.d	NT5011	R. intestinalis	Whole culture	1	PFOA	Ibuprofen	4768916	1115932	4.27348	uM	17.5574	101.245
pfoa_190.d	NT5011	R. intestinalis	Whole culture	2	PFOA	Ibuprofen	4432356	990670	4.4741	uM	19.0216	109.689
pfoa_255.d	NT5011	R. intestinalis	Whole culture	2	PFOA	Ibuprofen	4507183	1065157	4.23147	uM	17.2584	99.5211
pfoa_071.d	NT5011	R. intestinalis	Whole culture	3	PFOA	Ibuprofen	4092880	856009	4.78135	uM	21.3803	123.291
pfoa_211.d	NT5011	R. intestinalis	Whole culture	3	PFOA	Ibuprofen	4436374	1080897	4.10434	uM	16.3694	94.3951
propiconazole_021.d	NT5021	A. muciniphila	Supernatant	1	Propiconazole	Caffeine	6432489	2306871	2.7884	uM	6.98591	60.2287
propiconazole_226.d	NT5021	A. muciniphila	Supernatant	1	Propiconazole	Caffeine	6894232	2221214	3.10381	uM	8.76608	75.5763
propiconazole_182.d	NT5021	A. muciniphila	Supernatant	2	Propiconazole	Caffeine	6851870	2196947	3.11881	uM	8.85688	76.3592
propiconazole_196.d	NT5021	A. muciniphila	Supernatant	2	Propiconazole	Caffeine	6694192	2284669	2.93005	uM	7.75492	66.8587
propiconazole_057.d	NT5021	A. muciniphila	Supernatant	3	Propiconazole	Caffeine	6275898	2292251	2.73788	uM	6.72359	57.9671
propiconazole_107.d	NT5021	A. muciniphila	Supernatant	3	Propiconazole	Caffeine	6228763	1948457	3.19677	uM	9.33766	80.5041
propiconazole_023.d	NT5021	A. muciniphila	Whole culture	1	Propiconazole	Caffeine	5751184	1484898	3.87312	uM	14.1399	121.906
propiconazole_228.d	NT5021	A. muciniphila	Whole culture	1	Propiconazole	Caffeine	6926332	1471993	4.70541	uM	21.6019	186.24
propiconazole_009.d	NT5021	A. muciniphila	Whole culture	2	Propiconazole	Caffeine	6027769	1434136	4.20307	uM	16.8931	145.643
propiconazole_152.d	NT5021	A. muciniphila	Whole culture	2	Propiconazole	Caffeine	6489651	1221952	5.31089	uM	28.1069	242.322
propiconazole_157.d	NT5021	A. muciniphila	Whole culture	3	Propiconazole	Caffeine	6526660	1161305	5.62011	uM	31.7787	273.978
propiconazole_163.d	NT5021	A. muciniphila	Whole culture	3	Propiconazole	Caffeine	6386714	1238318	5.15757	uM	26.374	227.382
propiconazole_054.d	NT5050	B. caccae	Supernatant	1	Propiconazole	Caffeine	6661651	2969096	2.24366	uM	4.49075	38.7168
propiconazole_235.d	NT5050	B. caccae	Supernatant	1	Propiconazole	Caffeine	6908856	2561843	2.69683	uM	6.51515	56.17
propiconazole_012.d	NT5050	B. caccae	Supernatant	2	Propiconazole	Caffeine	6327847	3058031	2.06926	uM	3.84697	33.1665
propiconazole_159.d	NT5050	B. caccae	Supernatant	2	Propiconazole	Caffeine	6362112	2673574	2.37963	uM	5.04481	43.4935
propiconazole_041.d	NT5050	B. caccae	Supernatant	3	Propiconazole	Caffeine	6222914	2663735	2.33616	uM	4.86271	41.9236
propiconazole_208.d	NT5050	B. caccae	Supernatant	3	Propiconazole	Caffeine	6937080	2624269	2.64343	uM	6.25022	53.8859
propiconazole_048.d	NT5050	B. caccae	Whole culture	1	Propiconazole	Caffeine	6198559	1855068	3.34142	uM	10.2696	88.5389
propiconazole_143.d	NT5050	B. caccae	Whole culture	1	Propiconazole	Caffeine	6955309	1887061	3.68579	uM	12.6965	109.463
propiconazole_139.d	NT5050	B. caccae	Whole culture	2	Propiconazole	Caffeine	6765357	1988633	3.40201	uM	10.6754	92.0373
propiconazole_215.d	NT5050	B. caccae	Whole culture	2	Propiconazole	Caffeine	6360944	1661721	3.82793	uM	13.7837	118.836
propiconazole_006.d	NT5050	B. caccae	Whole culture	3	Propiconazole	Caffeine	5901284	2033638	2.90184	uM	7.59779	65.504
propiconazole_085.d	NT5050	B. caccae	Whole culture	3	Propiconazole	Caffeine	6404462	1916324	3.34206	uM	10.2738	88.5753
propiconazole_127.d	NT5052	B. clarus	Supernatant	1	Propiconazole	Caffeine	6402481	2573059	2.48828	uM	5.52041	47.5939
propiconazole_229.d	NT5052	B. clarus	Supernatant	1	Propiconazole	Caffeine	6692072	2452248	2.72895	uM	6.67793	57.5734
propiconazole_056.d	NT5052	B. clarus	Supernatant	2	Propiconazole	Caffeine	6156301	2719677	2.26361	uM	4.56919	39.393
propiconazole_212.d	NT5052	B. clarus	Supernatant	2	Propiconazole	Caffeine	6860565	2325100	2.95065	uM	7.87092	67.8588
propiconazole_102.d	NT5052	B. clarus	Supernatant	3	Propiconazole	Caffeine	6551005	2353577	2.78342	uM	6.95978	60.0034
propiconazole_204.d	NT5052	B. clarus	Supernatant	3	Propiconazole	Caffeine	7132252	2320112	3.0741	uM	8.58788	74.0399
propiconazole_070.d	NT5052	B. clarus	Whole culture	1	Propiconazole	Caffeine	6045653	1689180	3.57905	uM	11.9129	102.707
propiconazole_187.d	NT5052	B. clarus	Whole culture	1	Propiconazole	Caffeine	6289394	1531989	4.10538	uM	16.0499	138.374
propiconazole_014.d	NT5052	B. clarus	Whole culture	2	Propiconazole	Caffeine	5846251	1759582	3.32252	uM	10.1449	87.464
propiconazole_181.d	NT5052	B. clarus	Whole culture	2	Propiconazole	Caffeine	6142845	1452829	4.2282	uM	17.1139	147.546
propiconazole_024.d	NT5052	B. clarus	Whole culture	3	Propiconazole	Caffeine	6083064	1630571	3.73063	uM	13.0342	112.373
propiconazole_088.d	NT5052	B. clarus	Whole culture	3	Propiconazole	Caffeine	6167334	1561772	3.94893	uM	14.7487	127.155
propiconazole_022.d	NT5049	B. dorei	Supernatant	1	Propiconazole	Caffeine	6677225	4105120	1.62656	uM	2.55068	21.9906
propiconazole_177.d	NT5049	B. dorei	Supernatant	1	Propiconazole	Caffeine	6980311	3598092	1.94	uM	3.4184	29.4716
propiconazole_111.d	NT5049	B. dorei	Supernatant	2	Propiconazole	Caffeine	6503467	4381560	1.48428	uM	2.23698	19.286
propiconazole_136.d	NT5049	B. dorei	Supernatant	2	Propiconazole	Caffeine	6144817	4019006	1.52894	uM	2.33005	20.0884
propiconazole_066.d	NT5049	B. dorei	Supernatant	3	Propiconazole	Caffeine	6581908	4272931	1.54037	uM	2.35467	20.3007
propiconazole_207.d	NT5049	B. dorei	Supernatant	3	Propiconazole	Caffeine	6949161	4108389	1.69146	uM	2.71039	23.3675
propiconazole_035.d	NT5049	B. dorei	Whole culture	1	Propiconazole	Caffeine	6674272	4695597	1.42139	uM	2.11427	18.228
propiconazole_225.d	NT5049	B. dorei	Whole culture	1	Propiconazole	Caffeine	7750510	4095828	1.89229	uM	3.27065	28.1977
propiconazole_018.d	NT5049	B. dorei	Whole culture	2	Propiconazole	Caffeine	7312560	4452297	1.64242	uM	2.58876	22.3189
propiconazole_239.d	NT5049	B. dorei	Whole culture	2	Propiconazole	Caffeine	7656726	4319943	1.77241	uM	2.92423	25.2111
propiconazole_005.d	NT5049	B. dorei	Whole culture	3	Propiconazole	Caffeine	6868290	4784280	1.4356	uM	2.14113	18.4596
propiconazole_206.d	NT5049	B. dorei	Whole culture	3	Propiconazole	Caffeine	8069466	3866534	2.087	uM	3.90904	33.7016
propiconazole_072.d	NT5055	B. stercoris	Supernatant	1	Propiconazole	Caffeine	6386180	2556397	2.49812	uM	5.56493	47.9778
propiconazole_186.d	NT5055	B. stercoris	Supernatant	1	Propiconazole	Caffeine	7081513	2184435	3.24181	uM	9.62228	82.958
propiconazole_148.d	NT5055	B. stercoris	Supernatant	2	Propiconazole	Caffeine	6592668	2503857	2.633	uM	6.1993	53.4469
propiconazole_172.d	NT5055	B. stercoris	Supernatant	2	Propiconazole	Caffeine	6455146	2332071	2.76799	uM	6.87916	59.3083
propiconazole_101.d	NT5055	B. stercoris	Supernatant	3	Propiconazole	Caffeine	6262397	2718659	2.30349	uM	4.7289	40.77
propiconazole_189.d	NT5055	B. stercoris	Supernatant	3	Propiconazole	Caffeine	6366838	2526053	2.52047	uM	5.66694	48.8572
propiconazole_125.d	NT5055	B. stercoris	Whole culture	1	Propiconazole	Caffeine	7138252	2605841	2.73933	uM	6.73104	58.0313
propiconazole_137.d	NT5055	B. stercoris	Whole culture	1	Propiconazole	Caffeine	7040161	2545638	2.76558	uM	6.86663	59.2003
propiconazole_058.d	NT5055	B. stercoris	Whole culture	2	Propiconazole	Caffeine	6942093	2411545	2.87869	uM	7.47036	64.4053
propiconazole_132.d	NT5055	B. stercoris	Whole culture	2	Propiconazole	Caffeine	7262505	2511763	2.8914	uM	7.54015	65.0071
propiconazole_164.d	NT5055	B. stercoris	Whole culture	3	Propiconazole	Caffeine	7166060	2595922	2.76051	uM	6.8403	58.9733
propiconazole_202.d	NT5055	B. stercoris	Whole culture	3	Propiconazole	Caffeine	7489640	2262880	3.30978	uM	10.0614	86.7435
propiconazole_081.d	NT5004	B. thetaiotaomicron	Supernatant	1	Propiconazole	Caffeine	6528243	2613290	2.49809	uM	5.56482	47.9768
propiconazole_155.d	NT5004	B. thetaiotaomicron	Supernatant	1	Propiconazole	Caffeine	6619048	2279784	2.90337	uM	7.60626	65.577
propiconazole_190.d	NT5004	B. thetaiotaomicron	Supernatant	2	Propiconazole	Caffeine	6891423	2196721	3.13714	uM	8.96856	77.322
propiconazole_211.d	NT5004	B. thetaiotaomicron	Supernatant	2	Propiconazole	Caffeine	6318650	2382443	2.65217	uM	6.29309	54.2556
propiconazole_071.d	NT5004	B. thetaiotaomicron	Supernatant	3	Propiconazole	Caffeine	6185989	2509722	2.46481	uM	5.41522	46.687
propiconazole_110.d	NT5004	B. thetaiotaomicron	Supernatant	3	Propiconazole	Caffeine	6273239	2351045	2.66828	uM	6.3726	54.9411
propiconazole_039.d	NT5004	B. thetaiotaomicron	Whole culture	1	Propiconazole	Caffeine	7430112	2494356	2.97877	uM	8.0309	69.238
propiconazole_180.d	NT5004	B. thetaiotaomicron	Whole culture	1	Propiconazole	Caffeine	7661791	2488494	3.07889	uM	8.61645	74.2863
propiconazole_019.d	NT5004	B. thetaiotaomicron	Whole culture	2	Propiconazole	Caffeine	6889136	2551517	2.70002	uM	6.53117	56.3082
propiconazole_095.d	NT5004	B. thetaiotaomicron	Whole culture	2	Propiconazole	Caffeine	6989458	2432284	2.87362	uM	7.44261	64.1661
propiconazole_016.d	NT5004	B. thetaiotaomicron	Whole culture	3	Propiconazole	Caffeine	7029948	2673109	2.62988	uM	6.18408	53.3157
propiconazole_154.d	NT5004	B. thetaiotaomicron	Whole culture	3	Propiconazole	Caffeine	7488566	2133286	3.51034	uM	11.4235	98.4867
propiconazole_013.d	NT5002	B. uniformis	Supernatant	1	Propiconazole	Caffeine	6643589	2865117	2.31878	uM	4.79122	41.3072
propiconazole_213.d	NT5002	B. uniformis	Supernatant	1	Propiconazole	Caffeine	7370994	2491023	2.95902	uM	7.91834	68.2676
propiconazole_037.d	NT5002	B. uniformis	Supernatant	2	Propiconazole	Caffeine	6373427	2968696	2.14688	uM	4.1242	35.5566
propiconazole_067.d	NT5002	B. uniformis	Supernatant	2	Propiconazole	Caffeine	6571628	2493677	2.63532	uM	6.21056	53.544
propiconazole_151.d	NT5002	B. uniformis	Supernatant	3	Propiconazole	Caffeine	6913953	2647125	2.61187	uM	6.09694	52.5645
propiconazole_214.d	NT5002	B. uniformis	Supernatant	3	Propiconazole	Caffeine	7180911	2333146	3.07778	uM	8.60984	74.2293
propiconazole_149.d	NT5002	B. uniformis	Whole culture	1	Propiconazole	Caffeine	7452447	2764053	2.6962	uM	6.51199	56.1428
propiconazole_178.d	NT5002	B. uniformis	Whole culture	1	Propiconazole	Caffeine	8074273	2599189	3.10646	uM	8.78206	75.7141
propiconazole_090.d	NT5002	B. uniformis	Whole culture	2	Propiconazole	Caffeine	7317339	2621707	2.79106	uM	6.99987	60.349
propiconazole_175.d	NT5002	B. uniformis	Whole culture	2	Propiconazole	Caffeine	7454515	2705217	2.75561	uM	6.81492	58.7545
propiconazole_020.d	NT5002	B. uniformis	Whole culture	3	Propiconazole	Caffeine	7243337	2869477	2.52427	uM	5.68441	49.0079
propiconazole_042.d	NT5002	B. uniformis	Whole culture	3	Propiconazole	Caffeine	7323275	2699031	2.7133	uM	6.59827	56.8867
propiconazole_011.d	NT5073	C. aerofaciens	Supernatant	1	Propiconazole	Caffeine	5806654	2579582	2.25101	uM	4.5195	38.9647
propiconazole_015.d	NT5073	C. aerofaciens	Supernatant	1	Propiconazole	Caffeine	6228454	2544990	2.44734	uM	5.33778	46.0194
propiconazole_179.d	NT5073	C. aerofaciens	Supernatant	2	Propiconazole	Caffeine	6109575	2219574	2.75259	uM	6.79932	58.62
propiconazole_248.d	NT5073	C. aerofaciens	Supernatant	2	Propiconazole	Caffeine	6541458	2018806	3.24026	uM	9.61244	82.8731
propiconazole_103.d	NT5073	C. aerofaciens	Supernatant	3	Propiconazole	Caffeine	6310280	2334402	2.70317	uM	6.54706	56.4451
propiconazole_201.d	NT5073	C. aerofaciens	Supernatant	3	Propiconazole	Caffeine	6861957	2210777	3.10387	uM	8.76641	75.5791
propiconazole_162.d	NT5073	C. aerofaciens	Whole culture	1	Propiconazole	Caffeine	6570639	1463295	4.4903	uM	19.5092	168.198
propiconazole_224.d	NT5073	C. aerofaciens	Whole culture	1	Propiconazole	Caffeine	6874428	1346073	5.10702	uM	25.8154	222.566
propiconazole_046.d	NT5073	C. aerofaciens	Whole culture	2	Propiconazole	Caffeine	5862539	1695625	3.45745	uM	11.0546	95.3065
propiconazole_093.d	NT5073	C. aerofaciens	Whole culture	2	Propiconazole	Caffeine	5565736	1520192	3.66121	uM	12.5136	107.885
propiconazole_105.d	NT5073	C. aerofaciens	Whole culture	3	Propiconazole	Caffeine	5811872	1612077	3.60521	uM	12.1024	104.34
propiconazole_133.d	NT5073	C. aerofaciens	Whole culture	3	Propiconazole	Caffeine	5864871	1395895	4.20151	uM	16.8796	145.526
propiconazole_030.d	NT5048	C. comes	Supernatant	1	Propiconazole	Caffeine	6516999	3515935	1.85356	uM	3.15484	27.1993
propiconazole_068.d	NT5048	C. comes	Supernatant	1	Propiconazole	Caffeine	6593514	2673879	2.4659	uM	5.42006	46.7288
propiconazole_064.d	NT5048	C. comes	Supernatant	2	Propiconazole	Caffeine	6345529	2740579	2.3154	uM	4.77737	41.1878
propiconazole_077.d	NT5048	C. comes	Supernatant	2	Propiconazole	Caffeine	6515146	2885665	2.25776	uM	4.54608	39.1938
propiconazole_128.d	NT5048	C. comes	Supernatant	3	Propiconazole	Caffeine	6321865	2798540	2.25899	uM	4.55091	39.2354
propiconazole_247.d	NT5048	C. comes	Supernatant	3	Propiconazole	Caffeine	6879459	2309750	2.97844	uM	8.02903	69.2219
propiconazole_062.d	NT5048	C. comes	Whole culture	1	Propiconazole	Caffeine	6664577	1771339	3.76245	uM	13.2767	114.465
propiconazole_134.d	NT5048	C. comes	Whole culture	1	Propiconazole	Caffeine	6903021	1673644	4.12455	uM	16.2135	139.784
propiconazole_083.d	NT5048	C. comes	Whole culture	2	Propiconazole	Caffeine	6381933	1788336	3.56864	uM	11.8381	102.061
propiconazole_221.d	NT5048	C. comes	Whole culture	2	Propiconazole	Caffeine	7456649	1804452	4.13236	uM	16.2805	140.361
propiconazole_108.d	NT5048	C. comes	Whole culture	3	Propiconazole	Caffeine	6452491	1669030	3.86601	uM	14.0836	121.421
propiconazole_220.d	NT5048	C. comes	Whole culture	3	Propiconazole	Caffeine	6798208	1591083	4.27269	uM	17.5085	150.949
propiconazole_060.d	Compound control	Compound control	Compound control	1	Propiconazole	Caffeine	5869095	2087662	2.81132	uM	7.10698	61.2725
propiconazole_079.d	Compound control	Compound control	Compound control	1	Propiconazole	Caffeine	6503895	1995281	3.25964	uM	9.73637	83.9416
propiconazole_188.d	Compound control	Compound control	Compound control	1	Propiconazole	Caffeine	7077869	1929485	3.66827	uM	12.566	108.337
propiconazole_199.d	Compound control	Compound control	Compound control	1	Propiconazole	Caffeine	7032562	1711839	4.10819	uM	16.0739	138.58
propiconazole_092.d	Compound control	Compound control	Compound control	2	Propiconazole	Caffeine	6519395	2067502	3.15327	uM	9.06754	78.1754
propiconazole_106.d	Compound control	Compound control	Compound control	2	Propiconazole	Caffeine	6485047	1972632	3.28751	uM	9.91624	85.4924
propiconazole_205.d	Compound control	Compound control	Compound control	2	Propiconazole	Caffeine	6426691	2024302	3.17477	uM	9.20046	79.3213
propiconazole_236.d	Compound control	Compound control	Compound control	2	Propiconazole	Caffeine	6848111	1848023	3.70564	uM	12.8454	110.746
propiconazole_104.d	Compound control	Compound control	Compound control	3	Propiconazole	Caffeine	6468139	1848109	3.49987	uM	11.3499	97.8522
propiconazole_126.d	Compound control	Compound control	Compound control	3	Propiconazole	Caffeine	6424359	1795764	3.57751	uM	11.9018	102.611
propiconazole_165.d	Compound control	Compound control	Compound control	3	Propiconazole	Caffeine	6508830	1769780	3.67776	uM	12.6366	108.946
propiconazole_191.d	Compound control	Compound control	Compound control	3	Propiconazole	Caffeine	6430622	1929951	3.33201	uM	10.2074	88.0029
propiconazole_138.d	Compound control	Compound control	Compound control	4	Propiconazole	Caffeine	6528430	1833162	3.56129	uM	11.7853	101.607
propiconazole_141.d	Compound control	Compound control	Compound control	4	Propiconazole	Caffeine	6345626	2023380	3.13615	uM	8.96251	77.2698
propiconazole_142.d	Compound control	Compound control	Compound control	4	Propiconazole	Caffeine	6478927	1976064	3.2787	uM	9.8592	85.0006
propiconazole_227.d	Compound control	Compound control	Compound control	4	Propiconazole	Caffeine	6656873	1799487	3.69932	uM	12.7979	110.336
propiconazole_036.d	Compound control	Compound control	Compound control	5	Propiconazole	Caffeine	6166818	2250901	2.73971	uM	6.73301	58.0483
propiconazole_158.d	Compound control	Compound control	Compound control	5	Propiconazole	Caffeine	6947749	1909684	3.63817	uM	12.3435	106.418
propiconazole_222.d	Compound control	Compound control	Compound control	5	Propiconazole	Caffeine	7053573	1260673	5.59509	uM	31.4728	271.341
propiconazole_230.d	Compound control	Compound control	Compound control	5	Propiconazole	Caffeine	6975884	1181519	5.90417	uM	35.3601	304.855
propiconazole_043.d	Compound control	Compound control	Compound control	6	Propiconazole	Caffeine	6061917	1244313	4.8717	uM	23.2981	200.864
propiconazole_086.d	Compound control	Compound control	Compound control	6	Propiconazole	Caffeine	6700634	1949865	3.43646	uM	10.9101	94.061
propiconazole_109.d	Compound control	Compound control	Compound control	6	Propiconazole	Caffeine	6030012	1221430	4.93685	uM	23.9813	206.754
propiconazole_200.d	Compound control	Compound control	Compound control	6	Propiconazole	Caffeine	6979894	1989251	3.50881	uM	11.4126	98.3934
propiconazole_031.d	Compound control	Compound control	Compound control	7	Propiconazole	Caffeine	6446802	2011336	3.20523	uM	9.39078	80.9621
propiconazole_087.d	Compound control	Compound control	Compound control	7	Propiconazole	Caffeine	6147164	1268185	4.84721	uM	23.0441	198.673
propiconazole_166.d	Compound control	Compound control	Compound control	7	Propiconazole	Caffeine	6424648	1196340	5.37025	uM	28.7934	248.241
propiconazole_197.d	Compound control	Compound control	Compound control	7	Propiconazole	Caffeine	6434841	1984796	3.24207	uM	9.62395	82.9724
propiconazole_032.d	NT5009	E. rectale	Supernatant	1	Propiconazole	Caffeine	7020999	1930653	3.63659	uM	12.3319	106.319
propiconazole_167.d	NT5009	E. rectale	Supernatant	1	Propiconazole	Caffeine	7017147	1874594	3.74329	uM	13.1303	113.203
propiconazole_045.d	NT5009	E. rectale	Supernatant	2	Propiconazole	Caffeine	6372060	2000810	3.18474	uM	9.2625	79.8562
propiconazole_176.d	NT5009	E. rectale	Supernatant	2	Propiconazole	Caffeine	6886408	1893367	3.63712	uM	12.3358	106.352
propiconazole_017.d	NT5009	E. rectale	Supernatant	3	Propiconazole	Caffeine	6170257	2187942	2.82012	uM	7.15378	61.676
propiconazole_082.d	NT5009	E. rectale	Supernatant	3	Propiconazole	Caffeine	6549127	2230597	2.93604	uM	7.78855	67.1486
propiconazole_150.d	NT5009	E. rectale	Whole culture	1	Propiconazole	Caffeine	7556359	1764906	4.28145	uM	17.5868	151.624
propiconazole_209.d	NT5009	E. rectale	Whole culture	1	Propiconazole	Caffeine	7277650	1817176	4.00492	uM	15.2074	131.11
propiconazole_038.d	NT5009	E. rectale	Whole culture	2	Propiconazole	Caffeine	6972339	2160828	3.2267	uM	9.52625	82.1301
propiconazole_245.d	NT5009	E. rectale	Whole culture	2	Propiconazole	Caffeine	7174329	1752117	4.09466	uM	15.9589	137.589
propiconazole_063.d	NT5009	E. rectale	Whole culture	3	Propiconazole	Caffeine	6676652	2144782	3.11297	uM	8.82147	76.0539
propiconazole_069.d	NT5009	E. rectale	Whole culture	3	Propiconazole	Caffeine	6611290	2299590	2.87499	uM	7.45008	64.2305
propiconazole_185.d	NT5081	O. splanchnicus	Supernatant	1	Propiconazole	Caffeine	6734754	5888197	1.14377	uM	1.68948	14.5657
propiconazole_237.d	NT5081	O. splanchnicus	Supernatant	1	Propiconazole	Caffeine	6720382	6050613	1.11069	uM	1.65157	14.2389
propiconazole_010.d	NT5081	O. splanchnicus	Supernatant	2	Propiconazole	Caffeine	6091932	6800500	0.895806	uM	1.47121	12.6839
propiconazole_160.d	NT5081	O. splanchnicus	Supernatant	2	Propiconazole	Caffeine	6655988	6490807	1.02545	uM	1.56636	13.5043
propiconazole_029.d	NT5081	O. splanchnicus	Supernatant	3	Propiconazole	Caffeine	6023954	6462292	0.93217	uM	1.4937	12.8779
propiconazole_233.d	NT5081	O. splanchnicus	Supernatant	3	Propiconazole	Caffeine	6504749	5875405	1.10711	uM	1.64763	14.205
propiconazole_047.d	NT5081	O. splanchnicus	Whole culture	1	Propiconazole	Caffeine	6733589	6476792	1.03965	uM	1.5793	13.6159
propiconazole_131.d	NT5081	O. splanchnicus	Whole culture	1	Propiconazole	Caffeine	6459914	6660239	0.969922	uM	1.52051	13.109
propiconazole_033.d	NT5081	O. splanchnicus	Whole culture	2	Propiconazole	Caffeine	6312217	7390656	0.854081	uM	1.44943	12.4961
propiconazole_223.d	NT5081	O. splanchnicus	Whole culture	2	Propiconazole	Caffeine	6763510	6829730	0.990304	uM	1.53646	13.2465
propiconazole_140.d	NT5081	O. splanchnicus	Whole culture	3	Propiconazole	Caffeine	6902370	5835384	1.18285	uM	1.73774	14.9818
propiconazole_183.d	NT5081	O. splanchnicus	Whole culture	3	Propiconazole	Caffeine	6809160	6145714	1.10795	uM	1.64855	14.2129
propiconazole_091.d	NT5074	P. distasonis	Supernatant	1	Propiconazole	Caffeine	6227180	2727403	2.28319	uM	4.64711	40.0648
propiconazole_184.d	NT5074	P. distasonis	Supernatant	1	Propiconazole	Caffeine	6570046	2736257	2.40111	uM	5.13651	44.2842
propiconazole_040.d	NT5074	P. distasonis	Supernatant	2	Propiconazole	Caffeine	6564609	2656159	2.47147	uM	5.44492	46.9431
propiconazole_061.d	NT5074	P. distasonis	Supernatant	2	Propiconazole	Caffeine	6490027	2759806	2.35162	uM	4.92695	42.4775
propiconazole_044.d	NT5074	P. distasonis	Supernatant	3	Propiconazole	Caffeine	6554936	2867746	2.28574	uM	4.65735	40.1531
propiconazole_124.d	NT5074	P. distasonis	Supernatant	3	Propiconazole	Caffeine	6490721	2613144	2.48387	uM	5.50057	47.4229
propiconazole_161.d	NT5074	P. distasonis	Whole culture	1	Propiconazole	Caffeine	6525580	2626827	2.48421	uM	5.50207	47.4358
propiconazole_238.d	NT5074	P. distasonis	Whole culture	1	Propiconazole	Caffeine	7121738	2702642	2.6351	uM	6.20952	53.535
propiconazole_080.d	NT5074	P. distasonis	Whole culture	2	Propiconazole	Caffeine	6978485	2767988	2.52114	uM	5.67002	48.8838
propiconazole_153.d	NT5074	P. distasonis	Whole culture	2	Propiconazole	Caffeine	6989198	2630245	2.65724	uM	6.31805	54.4708
propiconazole_059.d	NT5074	P. distasonis	Whole culture	3	Propiconazole	Caffeine	6751915	2789455	2.42051	uM	5.22036	45.007
propiconazole_234.d	NT5074	P. distasonis	Whole culture	3	Propiconazole	Caffeine	7526812	2658008	2.83175	uM	7.21597	62.2121
propiconazole_034.d	NT5071	P. merdae	Supernatant	1	Propiconazole	Caffeine	6920172	3050769	2.26834	uM	4.5879	39.5543
propiconazole_244.d	NT5071	P. merdae	Supernatant	1	Propiconazole	Caffeine	7403394	2674785	2.76785	uM	6.87842	59.302
propiconazole_203.d	NT5071	P. merdae	Supernatant	2	Propiconazole	Caffeine	6810219	2857172	2.38355	uM	5.06148	43.6373
propiconazole_232.d	NT5071	P. merdae	Supernatant	2	Propiconazole	Caffeine	7095622	2705554	2.62261	uM	6.14883	53.0118
propiconazole_173.d	NT5071	P. merdae	Supernatant	3	Propiconazole	Caffeine	6609224	2931853	2.25428	uM	4.53238	39.0756
propiconazole_210.d	NT5071	P. merdae	Supernatant	3	Propiconazole	Caffeine	7017580	2882241	2.43477	uM	5.28252	45.543
propiconazole_007.d	NT5071	P. merdae	Whole culture	1	Propiconazole	Caffeine	7310289	3349157	2.18273	uM	4.25726	36.7038
propiconazole_129.d	NT5071	P. merdae	Whole culture	1	Propiconazole	Caffeine	6962953	2839735	2.45197	uM	5.35825	46.1958
propiconazole_078.d	NT5071	P. merdae	Whole culture	2	Propiconazole	Caffeine	7138673	3094937	2.30656	uM	4.74139	40.8777
propiconazole_084.d	NT5071	P. merdae	Whole culture	2	Propiconazole	Caffeine	6859530	3027505	2.26574	uM	4.57759	39.4655
propiconazole_096.d	NT5071	P. merdae	Whole culture	3	Propiconazole	Caffeine	7267591	2975227	2.4427	uM	5.31735	45.8433
propiconazole_156.d	NT5071	P. merdae	Whole culture	3	Propiconazole	Caffeine	7561288	2882703	2.62299	uM	6.15063	53.0273
propiconazole_008.d	NT5011	R. intestinalis	Supernatant	1	Propiconazole	Caffeine	6547761	2868134	2.28293	uM	4.64608	40.056
propiconazole_198.d	NT5011	R. intestinalis	Supernatant	1	Propiconazole	Caffeine	7184876	2472830	2.90553	uM	7.61824	65.6803
propiconazole_053.d	NT5011	R. intestinalis	Supernatant	2	Propiconazole	Caffeine	6225903	2462903	2.52787	uM	5.701	49.1508
propiconazole_174.d	NT5011	R. intestinalis	Supernatant	2	Propiconazole	Caffeine	6875011	2268625	3.03047	uM	8.33021	71.8185
propiconazole_065.d	NT5011	R. intestinalis	Supernatant	3	Propiconazole	Caffeine	6275180	2431078	2.58123	uM	5.9505	51.3019
propiconazole_130.d	NT5011	R. intestinalis	Supernatant	3	Propiconazole	Caffeine	6486918	2384680	2.72025	uM	6.63355	57.1908
propiconazole_094.d	NT5011	R. intestinalis	Whole culture	1	Propiconazole	Caffeine	6684502	1704811	3.92096	uM	14.5225	125.205
propiconazole_246.d	NT5011	R. intestinalis	Whole culture	1	Propiconazole	Caffeine	7594836	1418310	5.35485	uM	28.6145	246.698
propiconazole_055.d	NT5011	R. intestinalis	Whole culture	2	Propiconazole	Caffeine	5986526	1695417	3.53101	uM	11.5694	99.7452
propiconazole_135.d	NT5011	R. intestinalis	Whole culture	2	Propiconazole	Caffeine	5901583	1447276	4.07772	uM	15.8155	136.352
propiconazole_089.d	NT5011	R. intestinalis	Whole culture	3	Propiconazole	Caffeine	6522423	1909367	3.41601	uM	10.7704	92.8567
propiconazole_231.d	NT5011	R. intestinalis	Whole culture	3	Propiconazole	Caffeine	6617591	1382305	4.78736	uM	22.4293	193.373
pyrimethanil_021.d	NT5021	A. muciniphila	Supernatant	1	Pyrimethanil	Caffeine	119027	1160536	0.102562	uM	4.12618	77.1255
pyrimethanil_226.d	NT5021	A. muciniphila	Supernatant	1	Pyrimethanil	Caffeine	144221	1025471	0.140639	uM	5.65804	105.759
pyrimethanil_182.d	NT5021	A. muciniphila	Supernatant	2	Pyrimethanil	Caffeine	174945	1051558	0.166367	uM	6.69313	125.106
pyrimethanil_196.d	NT5021	A. muciniphila	Supernatant	2	Pyrimethanil	Caffeine	188625	970780	0.194303	uM	7.81698	146.113
pyrimethanil_057.d	NT5021	A. muciniphila	Supernatant	3	Pyrimethanil	Caffeine	157184	1176399	0.133615	uM	5.37545	100.477
pyrimethanil_107.d	NT5021	A. muciniphila	Supernatant	3	Pyrimethanil	Caffeine	155044	1107777	0.13996	uM	5.63071	105.248
pyrimethanil_023.d	NT5021	A. muciniphila	Whole culture	1	Pyrimethanil	Caffeine	123504	1542727	0.0800556	uM	3.22072	60.2009
pyrimethanil_228.d	NT5021	A. muciniphila	Whole culture	1	Pyrimethanil	Caffeine	156670	1229114	0.127466	uM	5.12808	95.8528
pyrimethanil_009.d	NT5021	A. muciniphila	Whole culture	2	Pyrimethanil	Caffeine	159403	1475489	0.108034	uM	4.34632	81.2403
pyrimethanil_152.d	NT5021	A. muciniphila	Whole culture	2	Pyrimethanil	Caffeine	175019	1285612	0.136137	uM	5.47692	102.373
pyrimethanil_157.d	NT5021	A. muciniphila	Whole culture	3	Pyrimethanil	Caffeine	159420	1286679	0.1239	uM	4.98464	93.1717
pyrimethanil_163.d	NT5021	A. muciniphila	Whole culture	3	Pyrimethanil	Caffeine	160975	1209106	0.133136	uM	5.35618	100.116
pyrimethanil_054.d	NT5050	B. caccae	Supernatant	1	Pyrimethanil	Caffeine	204974	1538915	0.133194	uM	5.35852	100.16
pyrimethanil_235.d	NT5050	B. caccae	Supernatant	1	Pyrimethanil	Caffeine	144905	1356868	0.106794	uM	4.29642	80.3077
pyrimethanil_012.d	NT5050	B. caccae	Supernatant	2	Pyrimethanil	Caffeine	195877	1683537	0.116348	uM	4.68082	87.4927
pyrimethanil_159.d	NT5050	B. caccae	Supernatant	2	Pyrimethanil	Caffeine	145037	1341698	0.1081	uM	4.34895	81.2897
pyrimethanil_041.d	NT5050	B. caccae	Supernatant	3	Pyrimethanil	Caffeine	163102	1626355	0.100287	uM	4.03464	75.4146
pyrimethanil_208.d	NT5050	B. caccae	Supernatant	3	Pyrimethanil	Caffeine	186661	1195757	0.156103	uM	6.28017	117.388
pyrimethanil_048.d	NT5050	B. caccae	Whole culture	1	Pyrimethanil	Caffeine	204261	1745336	0.117032	uM	4.70833	88.0071
pyrimethanil_143.d	NT5050	B. caccae	Whole culture	1	Pyrimethanil	Caffeine	170777	1612687	0.105896	uM	4.2603	79.6325
pyrimethanil_139.d	NT5050	B. caccae	Whole culture	2	Pyrimethanil	Caffeine	165300	1553075	0.106434	uM	4.28195	80.0372
pyrimethanil_215.d	NT5050	B. caccae	Whole culture	2	Pyrimethanil	Caffeine	165713	1306453	0.126842	uM	5.10298	95.3837
pyrimethanil_006.d	NT5050	B. caccae	Whole culture	3	Pyrimethanil	Caffeine	187819	1895529	0.0990853	uM	3.9863	74.511
pyrimethanil_085.d	NT5050	B. caccae	Whole culture	3	Pyrimethanil	Caffeine	170364	1766781	0.0964262	uM	3.87932	72.5114
pyrimethanil_127.d	NT5052	B. clarus	Supernatant	1	Pyrimethanil	Caffeine	142961	1127723	0.12677	uM	5.10007	95.3293
pyrimethanil_229.d	NT5052	B. clarus	Supernatant	1	Pyrimethanil	Caffeine	127880	1220650	0.104764	uM	4.21475	78.7812
pyrimethanil_056.d	NT5052	B. clarus	Supernatant	2	Pyrimethanil	Caffeine	233499	1443479	0.161761	uM	6.50782	121.643
pyrimethanil_212.d	NT5052	B. clarus	Supernatant	2	Pyrimethanil	Caffeine	230945	1208869	0.191042	uM	7.68582	143.662
pyrimethanil_102.d	NT5052	B. clarus	Supernatant	3	Pyrimethanil	Caffeine	213171	1338961	0.159206	uM	6.40503	119.721
pyrimethanil_204.d	NT5052	B. clarus	Supernatant	3	Pyrimethanil	Caffeine	216940	1146626	0.189199	uM	7.61165	142.275
pyrimethanil_070.d	NT5052	B. clarus	Whole culture	1	Pyrimethanil	Caffeine	199695	1524012	0.131032	uM	5.27157	98.5349
pyrimethanil_187.d	NT5052	B. clarus	Whole culture	1	Pyrimethanil	Caffeine	147671	1507427	0.0979623	uM	3.94112	73.6665
pyrimethanil_014.d	NT5052	B. clarus	Whole culture	2	Pyrimethanil	Caffeine	222507	1754397	0.126828	uM	5.10243	95.3733
pyrimethanil_181.d	NT5052	B. clarus	Whole culture	2	Pyrimethanil	Caffeine	215512	1547089	0.139302	uM	5.60424	104.753
pyrimethanil_024.d	NT5052	B. clarus	Whole culture	3	Pyrimethanil	Caffeine	226254	1678904	0.134763	uM	5.42165	101.34
pyrimethanil_088.d	NT5052	B. clarus	Whole culture	3	Pyrimethanil	Caffeine	227945	1536303	0.148372	uM	5.96917	111.574
pyrimethanil_022.d	NT5049	B. dorei	Supernatant	1	Pyrimethanil	Caffeine	324631	1974254	0.164432	uM	6.61527	123.651
pyrimethanil_177.d	NT5049	B. dorei	Supernatant	1	Pyrimethanil	Caffeine	350207	1770490	0.197802	uM	7.95778	148.745
pyrimethanil_111.d	NT5049	B. dorei	Supernatant	2	Pyrimethanil	Caffeine	348074	2038227	0.170773	uM	6.87037	128.419
pyrimethanil_136.d	NT5049	B. dorei	Supernatant	2	Pyrimethanil	Caffeine	356460	1830970	0.194684	uM	7.83232	146.4
pyrimethanil_066.d	NT5049	B. dorei	Supernatant	3	Pyrimethanil	Caffeine	316270	2158812	0.146502	uM	5.89392	110.168
pyrimethanil_207.d	NT5049	B. dorei	Supernatant	3	Pyrimethanil	Caffeine	319062	2037922	0.156562	uM	6.29866	117.733
pyrimethanil_035.d	NT5049	B. dorei	Whole culture	1	Pyrimethanil	Caffeine	320512	2756355	0.116281	uM	4.67811	87.4421
pyrimethanil_225.d	NT5049	B. dorei	Whole culture	1	Pyrimethanil	Caffeine	354428	2325988	0.152377	uM	6.1303	114.586
pyrimethanil_018.d	NT5049	B. dorei	Whole culture	2	Pyrimethanil	Caffeine	314974	2685430	0.11729	uM	4.71869	88.2007
pyrimethanil_239.d	NT5049	B. dorei	Whole culture	2	Pyrimethanil	Caffeine	367924	2395259	0.153605	uM	6.17969	115.509
pyrimethanil_005.d	NT5049	B. dorei	Whole culture	3	Pyrimethanil	Caffeine	311437	2883010	0.108025	uM	4.34595	81.2335
pyrimethanil_206.d	NT5049	B. dorei	Whole culture	3	Pyrimethanil	Caffeine	349154	2448509	0.142599	uM	5.73689	107.233
pyrimethanil_072.d	NT5055	B. stercoris	Supernatant	1	Pyrimethanil	Caffeine	287578	919674	0.312696	uM	12.5801	235.143
pyrimethanil_186.d	NT5055	B. stercoris	Supernatant	1	Pyrimethanil	Caffeine	271736	1087244	0.249931	uM	10.055	187.945
pyrimethanil_148.d	NT5055	B. stercoris	Supernatant	2	Pyrimethanil	Caffeine	262462	1141332	0.229961	uM	9.25157	172.928
pyrimethanil_172.d	NT5055	B. stercoris	Supernatant	2	Pyrimethanil	Caffeine	226462	1124167	0.201449	uM	8.10448	151.487
pyrimethanil_101.d	NT5055	B. stercoris	Supernatant	3	Pyrimethanil	Caffeine	207381	1216363	0.170493	uM	6.85909	128.209
pyrimethanil_189.d	NT5055	B. stercoris	Supernatant	3	Pyrimethanil	Caffeine	203868	1190727	0.171213	uM	6.88807	128.75
pyrimethanil_125.d	NT5055	B. stercoris	Whole culture	1	Pyrimethanil	Caffeine	248716	1645757	0.151126	uM	6.07993	113.645
pyrimethanil_137.d	NT5055	B. stercoris	Whole culture	1	Pyrimethanil	Caffeine	272194	1737025	0.156701	uM	6.30425	117.838
pyrimethanil_058.d	NT5055	B. stercoris	Whole culture	2	Pyrimethanil	Caffeine	232360	1890902	0.122883	uM	4.94371	92.4067
pyrimethanil_132.d	NT5055	B. stercoris	Whole culture	2	Pyrimethanil	Caffeine	275415	1688252	0.163136	uM	6.56313	122.677
pyrimethanil_164.d	NT5055	B. stercoris	Whole culture	3	Pyrimethanil	Caffeine	236264	1614406	0.146347	uM	5.8877	110.052
pyrimethanil_202.d	NT5055	B. stercoris	Whole culture	3	Pyrimethanil	Caffeine	221335	1491921	0.148356	uM	5.9685	111.562
pyrimethanil_081.d	NT5004	B. thetaiotaomicron	Supernatant	1	Pyrimethanil	Caffeine	174017	1138886	0.152796	uM	6.14713	114.901
pyrimethanil_155.d	NT5004	B. thetaiotaomicron	Supernatant	1	Pyrimethanil	Caffeine	157844	971434	0.162486	uM	6.53696	122.187
pyrimethanil_190.d	NT5004	B. thetaiotaomicron	Supernatant	2	Pyrimethanil	Caffeine	186624	996313	0.187315	uM	7.53585	140.858
pyrimethanil_211.d	NT5004	B. thetaiotaomicron	Supernatant	2	Pyrimethanil	Caffeine	146413	948755	0.154321	uM	6.2085	116.048
pyrimethanil_071.d	NT5004	B. thetaiotaomicron	Supernatant	3	Pyrimethanil	Caffeine	158868	1296509	0.122535	uM	4.92971	92.1451
pyrimethanil_110.d	NT5004	B. thetaiotaomicron	Supernatant	3	Pyrimethanil	Caffeine	187573	1206524	0.155466	uM	6.25454	116.908
pyrimethanil_039.d	NT5004	B. thetaiotaomicron	Whole culture	1	Pyrimethanil	Caffeine	167986	2045900	0.0821086	uM	3.30331	61.7447
pyrimethanil_180.d	NT5004	B. thetaiotaomicron	Whole culture	1	Pyrimethanil	Caffeine	201586	1534079	0.131405	uM	5.28656	98.8152
pyrimethanil_019.d	NT5004	B. thetaiotaomicron	Whole culture	2	Pyrimethanil	Caffeine	163466	1822496	0.0896935	uM	3.60846	67.4485
pyrimethanil_095.d	NT5004	B. thetaiotaomicron	Whole culture	2	Pyrimethanil	Caffeine	154722	1722203	0.0898396	uM	3.61434	67.5583
pyrimethanil_016.d	NT5004	B. thetaiotaomicron	Whole culture	3	Pyrimethanil	Caffeine	196185	1636876	0.119853	uM	4.82182	90.1283
pyrimethanil_154.d	NT5004	B. thetaiotaomicron	Whole culture	3	Pyrimethanil	Caffeine	210099	1488242	0.141173	uM	5.67952	106.16
pyrimethanil_013.d	NT5002	B. uniformis	Supernatant	1	Pyrimethanil	Caffeine	279153	1552656	0.179791	uM	7.23316	135.2
pyrimethanil_213.d	NT5002	B. uniformis	Supernatant	1	Pyrimethanil	Caffeine	299134	1195386	0.250241	uM	10.0674	188.178
pyrimethanil_037.d	NT5002	B. uniformis	Supernatant	2	Pyrimethanil	Caffeine	306867	1314195	0.233502	uM	9.39401	175.591
pyrimethanil_067.d	NT5002	B. uniformis	Supernatant	2	Pyrimethanil	Caffeine	298567	1280693	0.233129	uM	9.37902	175.311
pyrimethanil_151.d	NT5002	B. uniformis	Supernatant	3	Pyrimethanil	Caffeine	267880	1364873	0.196267	uM	7.89603	147.591
pyrimethanil_214.d	NT5002	B. uniformis	Supernatant	3	Pyrimethanil	Caffeine	267636	1124439	0.238017	uM	9.57568	178.986
pyrimethanil_149.d	NT5002	B. uniformis	Whole culture	1	Pyrimethanil	Caffeine	301913	1833459	0.164669	uM	6.62478	123.829
pyrimethanil_178.d	NT5002	B. uniformis	Whole culture	1	Pyrimethanil	Caffeine	299263	1668093	0.179404	uM	7.21761	134.91
pyrimethanil_090.d	NT5002	B. uniformis	Whole culture	2	Pyrimethanil	Caffeine	310424	1822328	0.170345	uM	6.85314	128.097
pyrimethanil_175.d	NT5002	B. uniformis	Whole culture	2	Pyrimethanil	Caffeine	299603	1738720	0.172312	uM	6.9323	129.577
pyrimethanil_020.d	NT5002	B. uniformis	Whole culture	3	Pyrimethanil	Caffeine	288796	1878866	0.153708	uM	6.18381	115.586
pyrimethanil_042.d	NT5002	B. uniformis	Whole culture	3	Pyrimethanil	Caffeine	268374	1891786	0.141863	uM	5.70728	106.679
pyrimethanil_011.d	NT5073	C. aerofaciens	Supernatant	1	Pyrimethanil	Caffeine	126351	1538740	0.0821133	uM	3.3035	61.7483
pyrimethanil_015.d	NT5073	C. aerofaciens	Supernatant	1	Pyrimethanil	Caffeine	150493	1423862	0.105694	uM	4.25216	79.4803
pyrimethanil_179.d	NT5073	C. aerofaciens	Supernatant	2	Pyrimethanil	Caffeine	116832	1234590	0.0946322	uM	3.80715	71.1624
pyrimethanil_248.d	NT5073	C. aerofaciens	Supernatant	2	Pyrimethanil	Caffeine	146602	1012960	0.144726	uM	5.82249	108.833
pyrimethanil_103.d	NT5073	C. aerofaciens	Supernatant	3	Pyrimethanil	Caffeine	137833	1335042	0.103242	uM	4.15355	77.6371
pyrimethanil_201.d	NT5073	C. aerofaciens	Supernatant	3	Pyrimethanil	Caffeine	128329	1081033	0.11871	uM	4.77581	89.2683
pyrimethanil_162.d	NT5073	C. aerofaciens	Whole culture	1	Pyrimethanil	Caffeine	179752	1256697	0.143035	uM	5.75445	107.561
pyrimethanil_224.d	NT5073	C. aerofaciens	Whole culture	1	Pyrimethanil	Caffeine	175268	1265172	0.138533	uM	5.57332	104.175
pyrimethanil_046.d	NT5073	C. aerofaciens	Whole culture	2	Pyrimethanil	Caffeine	162779	1505416	0.108129	uM	4.35013	81.3117
pyrimethanil_093.d	NT5073	C. aerofaciens	Whole culture	2	Pyrimethanil	Caffeine	131922	1503751	0.0877286	uM	3.52941	65.9709
pyrimethanil_105.d	NT5073	C. aerofaciens	Whole culture	3	Pyrimethanil	Caffeine	135085	1497724	0.0901935	uM	3.62858	67.8245
pyrimethanil_133.d	NT5073	C. aerofaciens	Whole culture	3	Pyrimethanil	Caffeine	136519	1439280	0.0948523	uM	3.816	71.3278
pyrimethanil_030.d	NT5048	C. comes	Supernatant	1	Pyrimethanil	Caffeine	136916	4461900	0.0306856	uM	1.23451	23.0752
pyrimethanil_068.d	NT5048	C. comes	Supernatant	1	Pyrimethanil	Caffeine	170318	1468143	0.116009	uM	4.66716	87.2375
pyrimethanil_064.d	NT5048	C. comes	Supernatant	2	Pyrimethanil	Caffeine	167997	1643103	0.102244	uM	4.11337	76.8861
pyrimethanil_077.d	NT5048	C. comes	Supernatant	2	Pyrimethanil	Caffeine	139913	1611143	0.0868408	uM	3.49369	65.3033
pyrimethanil_128.d	NT5048	C. comes	Supernatant	3	Pyrimethanil	Caffeine	150191	1355865	0.110771	uM	4.45644	83.2988
pyrimethanil_247.d	NT5048	C. comes	Supernatant	3	Pyrimethanil	Caffeine	113878	1085544	0.104904	uM	4.2204	78.8867
pyrimethanil_062.d	NT5048	C. comes	Whole culture	1	Pyrimethanil	Caffeine	183521	1798007	0.102069	uM	4.10634	76.7548
pyrimethanil_134.d	NT5048	C. comes	Whole culture	1	Pyrimethanil	Caffeine	173429	1680332	0.103211	uM	4.15229	77.6136
pyrimethanil_083.d	NT5048	C. comes	Whole culture	2	Pyrimethanil	Caffeine	142128	1845801	0.0770007	uM	3.09782	57.9037
pyrimethanil_221.d	NT5048	C. comes	Whole culture	2	Pyrimethanil	Caffeine	132377	1488491	0.0889337	uM	3.57789	66.8771
pyrimethanil_108.d	NT5048	C. comes	Whole culture	3	Pyrimethanil	Caffeine	158508	1625535	0.0975113	uM	3.92298	73.3274
pyrimethanil_220.d	NT5048	C. comes	Whole culture	3	Pyrimethanil	Caffeine	165837	1518370	0.10922	uM	4.39405	82.1325
pyrimethanil_060.d	Compound control	Compound control	Compound control	1	Pyrimethanil	Caffeine	160212	1464377	0.109406	uM	4.40152	82.2722
pyrimethanil_079.d	Compound control	Compound control	Compound control	1	Pyrimethanil	Caffeine	130034	1300235	0.100008	uM	4.02342	75.2049
pyrimethanil_188.d	Compound control	Compound control	Compound control	1	Pyrimethanil	Caffeine	151592	896788	0.169039	uM	6.8006	127.115
pyrimethanil_199.d	Compound control	Compound control	Compound control	1	Pyrimethanil	Caffeine	120773	807144	0.14963	uM	6.01977	112.52
pyrimethanil_092.d	Compound control	Compound control	Compound control	2	Pyrimethanil	Caffeine	155444	963956	0.161256	uM	6.4875	121.263
pyrimethanil_106.d	Compound control	Compound control	Compound control	2	Pyrimethanil	Caffeine	163897	1356550	0.120819	uM	4.86067	90.8545
pyrimethanil_205.d	Compound control	Compound control	Compound control	2	Pyrimethanil	Caffeine	121031	1156562	0.104647	uM	4.21006	78.6935
pyrimethanil_236.d	Compound control	Compound control	Compound control	2	Pyrimethanil	Caffeine	134626	865536	0.155541	uM	6.25755	116.965
pyrimethanil_104.d	Compound control	Compound control	Compound control	3	Pyrimethanil	Caffeine	161626	883341	0.182971	uM	7.36112	137.592
pyrimethanil_126.d	Compound control	Compound control	Compound control	3	Pyrimethanil	Caffeine	141595	1378611	0.102708	uM	4.13206	77.2356
pyrimethanil_165.d	Compound control	Compound control	Compound control	3	Pyrimethanil	Caffeine	113926	1378869	0.0826228	uM	3.324	62.1314
pyrimethanil_191.d	Compound control	Compound control	Compound control	3	Pyrimethanil	Caffeine	121357	904541	0.134164	uM	5.39756	100.89
pyrimethanil_138.d	Compound control	Compound control	Compound control	4	Pyrimethanil	Caffeine	145970	991763	0.147182	uM	5.92129	110.679
pyrimethanil_141.d	Compound control	Compound control	Compound control	4	Pyrimethanil	Caffeine	114552	1363382	0.0840205	uM	3.38023	63.1824
pyrimethanil_142.d	Compound control	Compound control	Compound control	4	Pyrimethanil	Caffeine	140468	1065788	0.131797	uM	5.30234	99.1101
pyrimethanil_227.d	Compound control	Compound control	Compound control	4	Pyrimethanil	Caffeine	99250	1259298	0.0788138	uM	3.17076	59.267
pyrimethanil_036.d	Compound control	Compound control	Compound control	5	Pyrimethanil	Caffeine	162724	1130186	0.14398	uM	5.79245	108.271
pyrimethanil_158.d	Compound control	Compound control	Compound control	5	Pyrimethanil	Caffeine	114289	1002160	0.114043	uM	4.58805	85.7588
pyrimethanil_222.d	Compound control	Compound control	Compound control	5	Pyrimethanil	Caffeine	153349	1223800	0.125306	uM	5.04117	94.2284
pyrimethanil_230.d	Compound control	Compound control	Compound control	5	Pyrimethanil	Caffeine	147963	1073614	0.137818	uM	5.54454	103.637
pyrimethanil_043.d	Compound control	Compound control	Compound control	6	Pyrimethanil	Caffeine	157603	1355511	0.116268	uM	4.67759	87.4325
pyrimethanil_086.d	Compound control	Compound control	Compound control	6	Pyrimethanil	Caffeine	199131	1196256	0.166462	uM	6.69693	125.177
pyrimethanil_109.d	Compound control	Compound control	Compound control	6	Pyrimethanil	Caffeine	157705	1310318	0.120356	uM	4.84205	90.5065
pyrimethanil_200.d	Compound control	Compound control	Compound control	6	Pyrimethanil	Caffeine	180080	1055781	0.170566	uM	6.86203	128.263
pyrimethanil_031.d	Compound control	Compound control	Compound control	7	Pyrimethanil	Caffeine	160861	1176484	0.13673	uM	5.5008	102.82
pyrimethanil_087.d	Compound control	Compound control	Compound control	7	Pyrimethanil	Caffeine	152027	1334174	0.113948	uM	4.58426	85.6879
pyrimethanil_166.d	Compound control	Compound control	Compound control	7	Pyrimethanil	Caffeine	175306	1221526	0.143514	uM	5.77371	107.921
pyrimethanil_197.d	Compound control	Compound control	Compound control	7	Pyrimethanil	Caffeine	158025	1033216	0.152945	uM	6.15312	115.013
pyrimethanil_032.d	NT5009	E. rectale	Supernatant	1	Pyrimethanil	Caffeine	185721	1103485	0.168304	uM	6.77104	126.563
pyrimethanil_167.d	NT5009	E. rectale	Supernatant	1	Pyrimethanil	Caffeine	136773	854609	0.160042	uM	6.43863	120.349
pyrimethanil_045.d	NT5009	E. rectale	Supernatant	2	Pyrimethanil	Caffeine	133700	1086673	0.123036	uM	4.94987	92.5217
pyrimethanil_176.d	NT5009	E. rectale	Supernatant	2	Pyrimethanil	Caffeine	178123	919660	0.193684	uM	7.79208	145.648
pyrimethanil_017.d	NT5009	E. rectale	Supernatant	3	Pyrimethanil	Caffeine	149469	1387506	0.107725	uM	4.33388	81.0079
pyrimethanil_082.d	NT5009	E. rectale	Supernatant	3	Pyrimethanil	Caffeine	198194	1117738	0.177317	uM	7.13364	133.34
pyrimethanil_150.d	NT5009	E. rectale	Whole culture	1	Pyrimethanil	Caffeine	196413	1250961	0.15701	uM	6.31666	118.069
pyrimethanil_209.d	NT5009	E. rectale	Whole culture	1	Pyrimethanil	Caffeine	125779	1251300	0.100519	uM	4.04397	75.5889
pyrimethanil_038.d	NT5009	E. rectale	Whole culture	2	Pyrimethanil	Caffeine	181990	1638625	0.111063	uM	4.46816	83.5178
pyrimethanil_245.d	NT5009	E. rectale	Whole culture	2	Pyrimethanil	Caffeine	143778	1190187	0.120803	uM	4.86002	90.8424
pyrimethanil_063.d	NT5009	E. rectale	Whole culture	3	Pyrimethanil	Caffeine	154034	1646773	0.0935369	uM	3.76308	70.3387
pyrimethanil_069.d	NT5009	E. rectale	Whole culture	3	Pyrimethanil	Caffeine	162515	1613192	0.100741	uM	4.05292	75.7563
pyrimethanil_185.d	NT5081	O. splanchnicus	Supernatant	1	Pyrimethanil	Caffeine	421281	2749727	0.153208	uM	6.16372	115.211
pyrimethanil_237.d	NT5081	O. splanchnicus	Supernatant	1	Pyrimethanil	Caffeine	387288	2763805	0.140129	uM	5.63751	105.375
pyrimethanil_010.d	NT5081	O. splanchnicus	Supernatant	2	Pyrimethanil	Caffeine	348275	3475810	0.1002	uM	4.03113	75.349
pyrimethanil_160.d	NT5081	O. splanchnicus	Supernatant	2	Pyrimethanil	Caffeine	366972	2965231	0.123758	uM	4.97892	93.0648
pyrimethanil_029.d	NT5081	O. splanchnicus	Supernatant	3	Pyrimethanil	Caffeine	360998	3023240	0.119408	uM	4.80389	89.7932
pyrimethanil_233.d	NT5081	O. splanchnicus	Supernatant	3	Pyrimethanil	Caffeine	405667	2345412	0.172962	uM	6.95843	130.065
pyrimethanil_047.d	NT5081	O. splanchnicus	Whole culture	1	Pyrimethanil	Caffeine	329587	4257967	0.0774048	uM	3.11407	58.2075
pyrimethanil_131.d	NT5081	O. splanchnicus	Whole culture	1	Pyrimethanil	Caffeine	344693	3997116	0.0862354	uM	3.46934	64.8481
pyrimethanil_033.d	NT5081	O. splanchnicus	Whole culture	2	Pyrimethanil	Caffeine	336518	4103859	0.0820004	uM	3.29896	61.6633
pyrimethanil_223.d	NT5081	O. splanchnicus	Whole culture	2	Pyrimethanil	Caffeine	367908	3688152	0.099754	uM	4.0132	75.0139
pyrimethanil_140.d	NT5081	O. splanchnicus	Whole culture	3	Pyrimethanil	Caffeine	367711	3803177	0.0966852	uM	3.88974	72.7062
pyrimethanil_183.d	NT5081	O. splanchnicus	Whole culture	3	Pyrimethanil	Caffeine	340012	3736740	0.0909916	uM	3.66068	68.4247
pyrimethanil_091.d	NT5074	P. distasonis	Supernatant	1	Pyrimethanil	Caffeine	121558	1480968	0.0820801	uM	3.30216	61.7233
pyrimethanil_184.d	NT5074	P. distasonis	Supernatant	1	Pyrimethanil	Caffeine	136448	1139964	0.119695	uM	4.81545	90.0093
pyrimethanil_040.d	NT5074	P. distasonis	Supernatant	2	Pyrimethanil	Caffeine	171888	1420874	0.120973	uM	4.86688	90.9706
pyrimethanil_061.d	NT5074	P. distasonis	Supernatant	2	Pyrimethanil	Caffeine	152419	1486604	0.102528	uM	4.12482	77.1001
pyrimethanil_044.d	NT5074	P. distasonis	Supernatant	3	Pyrimethanil	Caffeine	172427	1411933	0.122121	uM	4.91306	91.8338
pyrimethanil_124.d	NT5074	P. distasonis	Supernatant	3	Pyrimethanil	Caffeine	162515	1262901	0.128684	uM	5.17708	96.7688
pyrimethanil_161.d	NT5074	P. distasonis	Whole culture	1	Pyrimethanil	Caffeine	112472	1736175	0.0647815	uM	2.60622	48.7149
pyrimethanil_238.d	NT5074	P. distasonis	Whole culture	1	Pyrimethanil	Caffeine	148710	1572254	0.094584	uM	3.80521	71.1261
pyrimethanil_080.d	NT5074	P. distasonis	Whole culture	2	Pyrimethanil	Caffeine	172838	1834115	0.0942351	uM	3.79117	70.8637
pyrimethanil_153.d	NT5074	P. distasonis	Whole culture	2	Pyrimethanil	Caffeine	142508	1716968	0.0829998	uM	3.33916	62.4149
pyrimethanil_059.d	NT5074	P. distasonis	Whole culture	3	Pyrimethanil	Caffeine	149677	1959784	0.0763742	uM	3.07261	57.4325
pyrimethanil_234.d	NT5074	P. distasonis	Whole culture	3	Pyrimethanil	Caffeine	179390	1497668	0.11978	uM	4.81885	90.0729
pyrimethanil_034.d	NT5071	P. merdae	Supernatant	1	Pyrimethanil	Caffeine	253599	1310035	0.193582	uM	7.78799	145.571
pyrimethanil_244.d	NT5071	P. merdae	Supernatant	1	Pyrimethanil	Caffeine	206885	1145411	0.180621	uM	7.26655	135.825
pyrimethanil_203.d	NT5071	P. merdae	Supernatant	2	Pyrimethanil	Caffeine	198537	1245276	0.159432	uM	6.41411	119.891
pyrimethanil_232.d	NT5071	P. merdae	Supernatant	2	Pyrimethanil	Caffeine	240783	1223004	0.196878	uM	7.92061	148.05
pyrimethanil_173.d	NT5071	P. merdae	Supernatant	3	Pyrimethanil	Caffeine	208330	1519243	0.137128	uM	5.51678	103.118
pyrimethanil_210.d	NT5071	P. merdae	Supernatant	3	Pyrimethanil	Caffeine	220077	1476501	0.149053	uM	5.99655	112.086
pyrimethanil_007.d	NT5071	P. merdae	Whole culture	1	Pyrimethanil	Caffeine	219931	2226505	0.0987786	uM	3.97396	74.2804
pyrimethanil_129.d	NT5071	P. merdae	Whole culture	1	Pyrimethanil	Caffeine	212308	1968089	0.107875	uM	4.33993	81.1209
pyrimethanil_078.d	NT5071	P. merdae	Whole culture	2	Pyrimethanil	Caffeine	236113	1984153	0.118999	uM	4.78746	89.4862
pyrimethanil_084.d	NT5071	P. merdae	Whole culture	2	Pyrimethanil	Caffeine	238711	1983858	0.120327	uM	4.84086	90.4843
pyrimethanil_096.d	NT5071	P. merdae	Whole culture	3	Pyrimethanil	Caffeine	254684	1895511	0.134362	uM	5.4055	101.038
pyrimethanil_156.d	NT5071	P. merdae	Whole culture	3	Pyrimethanil	Caffeine	243684	1824984	0.133527	uM	5.37191	100.411
pyrimethanil_008.d	NT5011	R. intestinalis	Supernatant	1	Pyrimethanil	Caffeine	210590	1519158	0.138623	uM	5.57694	104.243
pyrimethanil_198.d	NT5011	R. intestinalis	Supernatant	1	Pyrimethanil	Caffeine	195793	1195772	0.163738	uM	6.58733	123.129
pyrimethanil_053.d	NT5011	R. intestinalis	Supernatant	2	Pyrimethanil	Caffeine	157532	1576805	0.0999058	uM	4.01931	75.128
pyrimethanil_174.d	NT5011	R. intestinalis	Supernatant	2	Pyrimethanil	Caffeine	182674	1253364	0.145747	uM	5.86355	109.6
pyrimethanil_065.d	NT5011	R. intestinalis	Supernatant	3	Pyrimethanil	Caffeine	169682	1318283	0.128714	uM	5.17831	96.7918
pyrimethanil_130.d	NT5011	R. intestinalis	Supernatant	3	Pyrimethanil	Caffeine	192492	1244337	0.154694	uM	6.22351	116.328
pyrimethanil_094.d	NT5011	R. intestinalis	Whole culture	1	Pyrimethanil	Caffeine	206319	1582411	0.130383	uM	5.24543	98.0463
pyrimethanil_246.d	NT5011	R. intestinalis	Whole culture	1	Pyrimethanil	Caffeine	196295	1333813	0.147168	uM	5.92073	110.669
pyrimethanil_055.d	NT5011	R. intestinalis	Whole culture	2	Pyrimethanil	Caffeine	161712	1723662	0.0938189	uM	3.77443	70.5507
pyrimethanil_135.d	NT5011	R. intestinalis	Whole culture	2	Pyrimethanil	Caffeine	148034	1594621	0.0928333	uM	3.73478	69.8096
pyrimethanil_089.d	NT5011	R. intestinalis	Whole culture	3	Pyrimethanil	Caffeine	162794	1611432	0.101024	uM	4.06431	75.9692
pyrimethanil_231.d	NT5011	R. intestinalis	Whole culture	3	Pyrimethanil	Caffeine	152181	1253581	0.121397	uM	4.88392	91.2892
tributyl-po4_021.d	NT5021	A. muciniphila	Supernatant	1	Tributyl-PO4	Caffeine	5351620	4694538	1.13997	uM	2.71159	67.414
tributyl-po4_226.d	NT5021	A. muciniphila	Supernatant	1	Tributyl-PO4	Caffeine	6143010	3855239	1.59342	uM	4.63243	115.169
tributyl-po4_182.d	NT5021	A. muciniphila	Supernatant	2	Tributyl-PO4	Caffeine	6271460	3832490	1.63639	uM	4.84198	120.379
tributyl-po4_196.d	NT5021	A. muciniphila	Supernatant	2	Tributyl-PO4	Caffeine	6479856	3941954	1.64382	uM	4.87867	121.291
tributyl-po4_057.d	NT5021	A. muciniphila	Supernatant	3	Tributyl-PO4	Caffeine	5877795	3998868	1.46986	uM	4.05648	100.85
tributyl-po4_107.d	NT5021	A. muciniphila	Supernatant	3	Tributyl-PO4	Caffeine	5813617	4339039	1.33984	uM	3.49289	86.8384
tributyl-po4_023.d	NT5021	A. muciniphila	Whole culture	1	Tributyl-PO4	Caffeine	5574158	4637879	1.20188	uM	2.94257	73.1567
tributyl-po4_228.d	NT5021	A. muciniphila	Whole culture	1	Tributyl-PO4	Caffeine	6584076	3766708	1.74797	uM	5.40828	134.458
tributyl-po4_009.d	NT5021	A. muciniphila	Whole culture	2	Tributyl-PO4	Caffeine	5592221	4131852	1.35344	uM	3.5498	88.2534
tributyl-po4_152.d	NT5021	A. muciniphila	Whole culture	2	Tributyl-PO4	Caffeine	6446631	3858125	1.67092	uM	5.01381	124.651
tributyl-po4_157.d	NT5021	A. muciniphila	Whole culture	3	Tributyl-PO4	Caffeine	6053616	3762287	1.60903	uM	4.70798	117.047
tributyl-po4_163.d	NT5021	A. muciniphila	Whole culture	3	Tributyl-PO4	Caffeine	6178012	3537641	1.74636	uM	5.39993	134.25
tributyl-po4_054.d	NT5050	B. caccae	Supernatant	1	Tributyl-PO4	Caffeine	6298481	5664427	1.11194	uM	2.61025	64.8947
tributyl-po4_235.d	NT5050	B. caccae	Supernatant	1	Tributyl-PO4	Caffeine	5912985	5036074	1.17413	uM	2.83781	70.5522
tributyl-po4_012.d	NT5050	B. caccae	Supernatant	2	Tributyl-PO4	Caffeine	5923793	5639029	1.0505	uM	2.39524	59.5492
tributyl-po4_159.d	NT5050	B. caccae	Supernatant	2	Tributyl-PO4	Caffeine	5535872	5381528	1.02868	uM	2.32122	57.7091
tributyl-po4_041.d	NT5050	B. caccae	Supernatant	3	Tributyl-PO4	Caffeine	5265227	5706801	0.922623	uM	1.97894	49.1993
tributyl-po4_208.d	NT5050	B. caccae	Supernatant	3	Tributyl-PO4	Caffeine	5924603	4766004	1.2431	uM	3.10185	77.1166
tributyl-po4_048.d	NT5050	B. caccae	Whole culture	1	Tributyl-PO4	Caffeine	6576808	5677739	1.15835	uM	2.77914	69.0935
tributyl-po4_143.d	NT5050	B. caccae	Whole culture	1	Tributyl-PO4	Caffeine	6386430	5327488	1.19877	uM	2.93075	72.8627
tributyl-po4_139.d	NT5050	B. caccae	Whole culture	2	Tributyl-PO4	Caffeine	6020913	5546790	1.08548	uM	2.51646	62.5629
tributyl-po4_215.d	NT5050	B. caccae	Whole culture	2	Tributyl-PO4	Caffeine	6247941	5038406	1.24006	uM	3.08998	76.8215
tributyl-po4_006.d	NT5050	B. caccae	Whole culture	3	Tributyl-PO4	Caffeine	6398990	5587236	1.14529	uM	2.73105	67.8979
tributyl-po4_085.d	NT5050	B. caccae	Whole culture	3	Tributyl-PO4	Caffeine	5925234	5219751	1.13516	uM	2.69405	66.9781
tributyl-po4_127.d	NT5052	B. clarus	Supernatant	1	Tributyl-PO4	Caffeine	5554566	5020595	1.10636	uM	2.59032	64.3992
tributyl-po4_229.d	NT5052	B. clarus	Supernatant	1	Tributyl-PO4	Caffeine	5795516	4418930	1.31152	uM	3.37592	83.9304
tributyl-po4_056.d	NT5052	B. clarus	Supernatant	2	Tributyl-PO4	Caffeine	6163191	5153561	1.19591	uM	2.91988	72.5925
tributyl-po4_212.d	NT5052	B. clarus	Supernatant	2	Tributyl-PO4	Caffeine	6744360	4624028	1.45855	uM	4.00569	99.5873
tributyl-po4_102.d	NT5052	B. clarus	Supernatant	3	Tributyl-PO4	Caffeine	6390501	4999226	1.2783	uM	3.24134	80.5846
tributyl-po4_204.d	NT5052	B. clarus	Supernatant	3	Tributyl-PO4	Caffeine	6770338	4601604	1.4713	uM	4.06294	101.011
tributyl-po4_070.d	NT5052	B. clarus	Whole culture	1	Tributyl-PO4	Caffeine	6608306	5311762	1.24409	uM	3.10574	77.2133
tributyl-po4_187.d	NT5052	B. clarus	Whole culture	1	Tributyl-PO4	Caffeine	6368711	4758881	1.33828	uM	3.48639	86.6768
tributyl-po4_014.d	NT5052	B. clarus	Whole culture	2	Tributyl-PO4	Caffeine	6297831	5226494	1.20498	uM	2.95442	73.4513
tributyl-po4_181.d	NT5052	B. clarus	Whole culture	2	Tributyl-PO4	Caffeine	6358307	4503824	1.41176	uM	3.79923	94.4543
tributyl-po4_024.d	NT5052	B. clarus	Whole culture	3	Tributyl-PO4	Caffeine	6558967	5359479	1.22381	uM	3.02677	75.2499
tributyl-po4_088.d	NT5052	B. clarus	Whole culture	3	Tributyl-PO4	Caffeine	6913705	5016036	1.37832	uM	3.65514	90.8722
tributyl-po4_022.d	NT5049	B. dorei	Supernatant	1	Tributyl-PO4	Caffeine	6453569	7433090	0.868222	uM	1.81462	45.1141
tributyl-po4_177.d	NT5049	B. dorei	Supernatant	1	Tributyl-PO4	Caffeine	6376258	6967759	0.915109	uM	1.95579	48.6237
tributyl-po4_111.d	NT5049	B. dorei	Supernatant	2	Tributyl-PO4	Caffeine	5070544	7432279	0.682233	uM	1.31051	32.5812
tributyl-po4_136.d	NT5049	B. dorei	Supernatant	2	Tributyl-PO4	Caffeine	6477314	7324232	0.884368	uM	1.86259	46.3067
tributyl-po4_066.d	NT5049	B. dorei	Supernatant	3	Tributyl-PO4	Caffeine	5992618	7523727	0.796496	uM	1.60964	40.0181
tributyl-po4_207.d	NT5049	B. dorei	Supernatant	3	Tributyl-PO4	Caffeine	6507649	6774400	0.960624	uM	2.09824	52.1654
tributyl-po4_035.d	NT5049	B. dorei	Whole culture	1	Tributyl-PO4	Caffeine	6184521	7928740	0.780013	uM	1.56441	38.8936
tributyl-po4_225.d	NT5049	B. dorei	Whole culture	1	Tributyl-PO4	Caffeine	6737702	7415702	0.908572	uM	1.93577	48.126
tributyl-po4_018.d	NT5049	B. dorei	Whole culture	2	Tributyl-PO4	Caffeine	6584837	8334237	0.790095	uM	1.59199	39.5793
tributyl-po4_239.d	NT5049	B. dorei	Whole culture	2	Tributyl-PO4	Caffeine	6610013	7466420	0.885299	uM	1.86538	46.376
tributyl-po4_005.d	NT5049	B. dorei	Whole culture	3	Tributyl-PO4	Caffeine	6189896	8336766	0.742482	uM	1.46404	36.3982
tributyl-po4_206.d	NT5049	B. dorei	Whole culture	3	Tributyl-PO4	Caffeine	6952751	6922506	1.00437	uM	2.2402	55.6947
tributyl-po4_072.d	NT5055	B. stercoris	Supernatant	1	Tributyl-PO4	Caffeine	6312483	5431412	1.16222	uM	2.79347	69.4497
tributyl-po4_186.d	NT5055	B. stercoris	Supernatant	1	Tributyl-PO4	Caffeine	6656017	4835967	1.37636	uM	3.64677	90.664
tributyl-po4_148.d	NT5055	B. stercoris	Supernatant	2	Tributyl-PO4	Caffeine	6698827	4983153	1.34429	uM	3.51148	87.3005
tributyl-po4_172.d	NT5055	B. stercoris	Supernatant	2	Tributyl-PO4	Caffeine	6418494	4843026	1.32531	uM	3.43261	85.3396
tributyl-po4_101.d	NT5055	B. stercoris	Supernatant	3	Tributyl-PO4	Caffeine	5443609	5355283	1.01649	uM	2.28042	56.6945
tributyl-po4_189.d	NT5055	B. stercoris	Supernatant	3	Tributyl-PO4	Caffeine	5627257	4938582	1.13945	uM	2.70969	67.3669
tributyl-po4_125.d	NT5055	B. stercoris	Whole culture	1	Tributyl-PO4	Caffeine	6243190	5324545	1.17253	uM	2.83185	70.4039
tributyl-po4_137.d	NT5055	B. stercoris	Whole culture	1	Tributyl-PO4	Caffeine	6265018	5446886	1.1502	uM	2.74909	68.3464
tributyl-po4_058.d	NT5055	B. stercoris	Whole culture	2	Tributyl-PO4	Caffeine	6428117	5506346	1.1674	uM	2.81273	69.9285
tributyl-po4_132.d	NT5055	B. stercoris	Whole culture	2	Tributyl-PO4	Caffeine	7089551	5355818	1.32371	uM	3.42602	85.1758
tributyl-po4_164.d	NT5055	B. stercoris	Whole culture	3	Tributyl-PO4	Caffeine	6446606	5177052	1.24523	uM	3.1102	77.3243
tributyl-po4_202.d	NT5055	B. stercoris	Whole culture	3	Tributyl-PO4	Caffeine	6560689	5021684	1.30647	uM	3.35529	83.4174
tributyl-po4_081.d	NT5004	B. thetaiotaomicron	Supernatant	1	Tributyl-PO4	Caffeine	6434861	4397622	1.46326	uM	4.0268	100.112
tributyl-po4_155.d	NT5004	B. thetaiotaomicron	Supernatant	1	Tributyl-PO4	Caffeine	6459855	4078256	1.58397	uM	4.58702	114.04
tributyl-po4_190.d	NT5004	B. thetaiotaomicron	Supernatant	2	Tributyl-PO4	Caffeine	6114485	4502969	1.35788	uM	3.56847	88.7175
tributyl-po4_211.d	NT5004	B. thetaiotaomicron	Supernatant	2	Tributyl-PO4	Caffeine	5858052	4396340	1.33248	uM	3.46231	86.0781
tributyl-po4_071.d	NT5004	B. thetaiotaomicron	Supernatant	3	Tributyl-PO4	Caffeine	5477104	5139760	1.06563	uM	2.44731	60.8436
tributyl-po4_110.d	NT5004	B. thetaiotaomicron	Supernatant	3	Tributyl-PO4	Caffeine	6092381	4696823	1.29713	uM	3.31727	82.4723
tributyl-po4_039.d	NT5004	B. thetaiotaomicron	Whole culture	1	Tributyl-PO4	Caffeine	5989675	5041165	1.18815	uM	2.89052	71.8625
tributyl-po4_180.d	NT5004	B. thetaiotaomicron	Whole culture	1	Tributyl-PO4	Caffeine	6971629	4888805	1.42604	uM	3.86165	96.0062
tributyl-po4_019.d	NT5004	B. thetaiotaomicron	Whole culture	2	Tributyl-PO4	Caffeine	5820754	5855242	0.99411	uM	2.20647	54.856
tributyl-po4_095.d	NT5004	B. thetaiotaomicron	Whole culture	2	Tributyl-PO4	Caffeine	5830495	5119206	1.13895	uM	2.70786	67.3213
tributyl-po4_016.d	NT5004	B. thetaiotaomicron	Whole culture	3	Tributyl-PO4	Caffeine	6036479	5762433	1.04756	uM	2.38519	59.2993
tributyl-po4_154.d	NT5004	B. thetaiotaomicron	Whole culture	3	Tributyl-PO4	Caffeine	6431791	5064048	1.27009	uM	3.20853	79.7687
tributyl-po4_013.d	NT5002	B. uniformis	Supernatant	1	Tributyl-PO4	Caffeine	5423855	5651470	0.959725	uM	2.09538	52.0942
tributyl-po4_213.d	NT5002	B. uniformis	Supernatant	1	Tributyl-PO4	Caffeine	6519111	4823833	1.35144	uM	3.54139	88.0442
tributyl-po4_037.d	NT5002	B. uniformis	Supernatant	2	Tributyl-PO4	Caffeine	5470205	5652940	0.967674	uM	2.12079	52.726
tributyl-po4_067.d	NT5002	B. uniformis	Supernatant	2	Tributyl-PO4	Caffeine	5765981	5676270	1.0158	uM	2.27812	56.6375
tributyl-po4_151.d	NT5002	B. uniformis	Supernatant	3	Tributyl-PO4	Caffeine	5725230	4964866	1.15315	uM	2.75994	68.6162
tributyl-po4_214.d	NT5002	B. uniformis	Supernatant	3	Tributyl-PO4	Caffeine	6677377	4640714	1.43887	uM	3.91817	97.4114
tributyl-po4_149.d	NT5002	B. uniformis	Whole culture	1	Tributyl-PO4	Caffeine	6059631	5595141	1.08302	uM	2.50783	62.3483
tributyl-po4_178.d	NT5002	B. uniformis	Whole culture	1	Tributyl-PO4	Caffeine	7295946	4820267	1.5136	uM	4.25584	105.806
tributyl-po4_090.d	NT5002	B. uniformis	Whole culture	2	Tributyl-PO4	Caffeine	6794056	5444020	1.24799	uM	3.12103	77.5935
tributyl-po4_175.d	NT5002	B. uniformis	Whole culture	2	Tributyl-PO4	Caffeine	6290881	5524459	1.13873	uM	2.70708	67.302
tributyl-po4_020.d	NT5002	B. uniformis	Whole culture	3	Tributyl-PO4	Caffeine	6227597	6292423	0.989698	uM	2.19204	54.4973
tributyl-po4_042.d	NT5002	B. uniformis	Whole culture	3	Tributyl-PO4	Caffeine	6714228	5687287	1.18057	uM	2.86195	71.1524
tributyl-po4_011.d	NT5073	C. aerofaciens	Supernatant	1	Tributyl-PO4	Caffeine	5434758	4766103	1.14029	uM	2.71278	67.4437
tributyl-po4_015.d	NT5073	C. aerofaciens	Supernatant	1	Tributyl-PO4	Caffeine	5448555	4859227	1.12128	uM	2.64381	65.7289
tributyl-po4_179.d	NT5073	C. aerofaciens	Supernatant	2	Tributyl-PO4	Caffeine	5601346	4158435	1.34698	uM	3.52272	87.5801
tributyl-po4_248.d	NT5073	C. aerofaciens	Supernatant	2	Tributyl-PO4	Caffeine	6169294	3679341	1.67674	uM	5.04306	125.378
tributyl-po4_103.d	NT5073	C. aerofaciens	Supernatant	3	Tributyl-PO4	Caffeine	5687315	4473566	1.27132	uM	3.21342	79.8904
tributyl-po4_201.d	NT5073	C. aerofaciens	Supernatant	3	Tributyl-PO4	Caffeine	5822343	3980322	1.46278	uM	4.02466	100.059
tributyl-po4_162.d	NT5073	C. aerofaciens	Whole culture	1	Tributyl-PO4	Caffeine	6299343	3987828	1.57964	uM	4.56626	113.524
tributyl-po4_224.d	NT5073	C. aerofaciens	Whole culture	1	Tributyl-PO4	Caffeine	7264742	3266718	2.22387	uM	8.18434	203.475
tributyl-po4_046.d	NT5073	C. aerofaciens	Whole culture	2	Tributyl-PO4	Caffeine	6127874	4629260	1.32373	uM	3.42608	85.1775
tributyl-po4_093.d	NT5073	C. aerofaciens	Whole culture	2	Tributyl-PO4	Caffeine	5642933	4565048	1.23612	uM	3.07457	76.4384
tributyl-po4_105.d	NT5073	C. aerofaciens	Whole culture	3	Tributyl-PO4	Caffeine	5760727	4337308	1.32818	uM	3.44448	85.6349
tributyl-po4_133.d	NT5073	C. aerofaciens	Whole culture	3	Tributyl-PO4	Caffeine	5951822	4356312	1.36625	uM	3.60385	89.5969
tributyl-po4_030.d	NT5048	C. comes	Supernatant	1	Tributyl-PO4	Caffeine	5967854	5679829	1.05071	uM	2.39596	59.5672
tributyl-po4_068.d	NT5048	C. comes	Supernatant	1	Tributyl-PO4	Caffeine	5803314	5502725	1.05463	uM	2.40938	59.9007
tributyl-po4_064.d	NT5048	C. comes	Supernatant	2	Tributyl-PO4	Caffeine	5562658	5744109	0.968411	uM	2.12315	52.7847
tributyl-po4_077.d	NT5048	C. comes	Supernatant	2	Tributyl-PO4	Caffeine	5603066	5446293	1.02879	uM	2.32158	57.7178
tributyl-po4_128.d	NT5048	C. comes	Supernatant	3	Tributyl-PO4	Caffeine	5428333	5353532	1.01397	uM	2.27202	56.4858
tributyl-po4_247.d	NT5048	C. comes	Supernatant	3	Tributyl-PO4	Caffeine	5379483	4507896	1.19335	uM	2.91016	72.3509
tributyl-po4_062.d	NT5048	C. comes	Whole culture	1	Tributyl-PO4	Caffeine	6302741	5444422	1.15765	uM	2.77656	69.0293
tributyl-po4_134.d	NT5048	C. comes	Whole culture	1	Tributyl-PO4	Caffeine	6724696	5030505	1.33678	uM	3.48017	86.5221
tributyl-po4_083.d	NT5048	C. comes	Whole culture	2	Tributyl-PO4	Caffeine	5862491	5093368	1.151	uM	2.75204	68.4199
tributyl-po4_221.d	NT5048	C. comes	Whole culture	2	Tributyl-PO4	Caffeine	6418854	4511513	1.42277	uM	3.84732	95.65
tributyl-po4_108.d	NT5048	C. comes	Whole culture	3	Tributyl-PO4	Caffeine	6110150	5195344	1.17608	uM	2.84513	70.7342
tributyl-po4_220.d	NT5048	C. comes	Whole culture	3	Tributyl-PO4	Caffeine	6516901	4665455	1.39684	uM	3.73459	92.8475
tributyl-po4_060.d	Compound control	Compound control	Compound control	1	Tributyl-PO4	Caffeine	6138789	4584703	1.33897	uM	3.48927	86.7485
tributyl-po4_079.d	Compound control	Compound control	Compound control	1	Tributyl-PO4	Caffeine	5218959	4499552	1.15988	uM	2.78482	69.2347
tributyl-po4_188.d	Compound control	Compound control	Compound control	1	Tributyl-PO4	Caffeine	6636084	3673616	1.80642	uM	5.71778	142.152
tributyl-po4_199.d	Compound control	Compound control	Compound control	1	Tributyl-PO4	Caffeine	6112620	3585083	1.70501	uM	5.18648	128.944
tributyl-po4_092.d	Compound control	Compound control	Compound control	2	Tributyl-PO4	Caffeine	6153751	4224830	1.45657	uM	3.99684	99.3674
tributyl-po4_106.d	Compound control	Compound control	Compound control	2	Tributyl-PO4	Caffeine	6220119	4444979	1.39936	uM	3.74546	93.1176
tributyl-po4_205.d	Compound control	Compound control	Compound control	2	Tributyl-PO4	Caffeine	5708668	3842755	1.48557	uM	4.12749	102.615
tributyl-po4_236.d	Compound control	Compound control	Compound control	2	Tributyl-PO4	Caffeine	6849867	3684323	1.85919	uM	6.00479	149.288
tributyl-po4_104.d	Compound control	Compound control	Compound control	3	Tributyl-PO4	Caffeine	6201530	3392820	1.82784	uM	5.83341	145.027
tributyl-po4_126.d	Compound control	Compound control	Compound control	3	Tributyl-PO4	Caffeine	6012552	3994201	1.50532	uM	4.21773	104.859
tributyl-po4_165.d	Compound control	Compound control	Compound control	3	Tributyl-PO4	Caffeine	5484950	4202590	1.30514	uM	3.34984	83.2819
tributyl-po4_191.d	Compound control	Compound control	Compound control	3	Tributyl-PO4	Caffeine	5755096	3622065	1.5889	uM	4.61067	114.628
tributyl-po4_138.d	Compound control	Compound control	Compound control	4	Tributyl-PO4	Caffeine	6079196	4245780	1.43182	uM	3.88707	96.6382
tributyl-po4_141.d	Compound control	Compound control	Compound control	4	Tributyl-PO4	Caffeine	5324742	4327930	1.23032	uM	3.05202	75.8776
tributyl-po4_142.d	Compound control	Compound control	Compound control	4	Tributyl-PO4	Caffeine	5663743	4000215	1.41586	uM	3.8171	94.8987
tributyl-po4_227.d	Compound control	Compound control	Compound control	4	Tributyl-PO4	Caffeine	5503662	3979164	1.38312	uM	3.67565	91.3819
tributyl-po4_036.d	Compound control	Compound control	Compound control	5	Tributyl-PO4	Caffeine	5614619	4545654	1.23516	uM	3.07085	76.3459
tributyl-po4_158.d	Compound control	Compound control	Compound control	5	Tributyl-PO4	Caffeine	5952775	4083619	1.45772	uM	4.00199	99.4955
tributyl-po4_222.d	Compound control	Compound control	Compound control	5	Tributyl-PO4	Caffeine	6596908	3671190	1.79694	uM	5.667	140.89
tributyl-po4_230.d	Compound control	Compound control	Compound control	5	Tributyl-PO4	Caffeine	6672590	3793236	1.75908	uM	5.46643	135.904
tributyl-po4_043.d	Compound control	Compound control	Compound control	6	Tributyl-PO4	Caffeine	5501037	4455335	1.23471	uM	3.06908	76.3019
tributyl-po4_086.d	Compound control	Compound control	Compound control	6	Tributyl-PO4	Caffeine	6216858	4169104	1.49117	uM	4.153	103.25
tributyl-po4_109.d	Compound control	Compound control	Compound control	6	Tributyl-PO4	Caffeine	5558236	3789426	1.46678	uM	4.04258	100.505
tributyl-po4_200.d	Compound control	Compound control	Compound control	6	Tributyl-PO4	Caffeine	6202563	3850252	1.61095	uM	4.71734	117.28
tributyl-po4_031.d	Compound control	Compound control	Compound control	7	Tributyl-PO4	Caffeine	5479936	4425725	1.2382	uM	3.08271	76.6406
tributyl-po4_087.d	Compound control	Compound control	Compound control	7	Tributyl-PO4	Caffeine	5672297	4088986	1.38721	uM	3.69318	91.8179
tributyl-po4_166.d	Compound control	Compound control	Compound control	7	Tributyl-PO4	Caffeine	6387449	3781632	1.68907	uM	5.10536	126.927
tributyl-po4_197.d	Compound control	Compound control	Compound control	7	Tributyl-PO4	Caffeine	5768054	3827130	1.50715	uM	4.22613	105.068
tributyl-po4_032.d	NT5009	E. rectale	Supernatant	1	Tributyl-PO4	Caffeine	6269166	4485134	1.39777	uM	3.73858	92.9466
tributyl-po4_167.d	NT5009	E. rectale	Supernatant	1	Tributyl-PO4	Caffeine	6453662	3680273	1.75358	uM	5.43764	135.188
tributyl-po4_045.d	NT5009	E. rectale	Supernatant	2	Tributyl-PO4	Caffeine	5890057	4549189	1.29475	uM	3.30763	82.2325
tributyl-po4_176.d	NT5009	E. rectale	Supernatant	2	Tributyl-PO4	Caffeine	6378431	3876728	1.64531	uM	4.88608	121.475
tributyl-po4_017.d	NT5009	E. rectale	Supernatant	3	Tributyl-PO4	Caffeine	5588800	4537520	1.23169	uM	3.05732	76.0095
tributyl-po4_082.d	NT5009	E. rectale	Supernatant	3	Tributyl-PO4	Caffeine	5735330	4641976	1.23554	uM	3.07231	76.3822
tributyl-po4_150.d	NT5009	E. rectale	Whole culture	1	Tributyl-PO4	Caffeine	6810243	3888086	1.75157	uM	5.4271	134.926
tributyl-po4_209.d	NT5009	E. rectale	Whole culture	1	Tributyl-PO4	Caffeine	6738530	3850315	1.75012	uM	5.41956	134.738
tributyl-po4_038.d	NT5009	E. rectale	Whole culture	2	Tributyl-PO4	Caffeine	5715230	4982086	1.14716	uM	2.7379	68.0682
tributyl-po4_245.d	NT5009	E. rectale	Whole culture	2	Tributyl-PO4	Caffeine	6469723	3933115	1.64494	uM	4.88421	121.429
tributyl-po4_063.d	NT5009	E. rectale	Whole culture	3	Tributyl-PO4	Caffeine	5567902	4845614	1.14906	uM	2.74489	68.2421
tributyl-po4_069.d	NT5009	E. rectale	Whole culture	3	Tributyl-PO4	Caffeine	5700018	4982941	1.14391	uM	2.72599	67.7721
tributyl-po4_185.d	NT5081	O. splanchnicus	Supernatant	1	Tributyl-PO4	Caffeine	6188442	9360584	0.661117	uM	1.25892	31.2986
tributyl-po4_237.d	NT5081	O. splanchnicus	Supernatant	1	Tributyl-PO4	Caffeine	6034746	9201206	0.655865	uM	1.24626	30.984
tributyl-po4_010.d	NT5081	O. splanchnicus	Supernatant	2	Tributyl-PO4	Caffeine	5914969	11374990	0.519998	uM	0.943646	23.4604
tributyl-po4_160.d	NT5081	O. splanchnicus	Supernatant	2	Tributyl-PO4	Caffeine	6557764	9893695	0.662823	uM	1.26304	31.4011
tributyl-po4_029.d	NT5081	O. splanchnicus	Supernatant	3	Tributyl-PO4	Caffeine	5861220	9815454	0.597142	uM	1.10963	27.587
tributyl-po4_233.d	NT5081	O. splanchnicus	Supernatant	3	Tributyl-PO4	Caffeine	6460865	8810518	0.733313	uM	1.44007	35.8023
tributyl-po4_047.d	NT5081	O. splanchnicus	Whole culture	1	Tributyl-PO4	Caffeine	5343178	11935245	0.447681	uM	0.80199	19.9387
tributyl-po4_131.d	NT5081	O. splanchnicus	Whole culture	1	Tributyl-PO4	Caffeine	5981230	11068331	0.540391	uM	0.986032	24.5142
tributyl-po4_033.d	NT5081	O. splanchnicus	Whole culture	2	Tributyl-PO4	Caffeine	5911732	12307849	0.480322	uM	0.864259	21.4867
tributyl-po4_223.d	NT5081	O. splanchnicus	Whole culture	2	Tributyl-PO4	Caffeine	5846352	11568008	0.50539	uM	0.913945	22.722
tributyl-po4_140.d	NT5081	O. splanchnicus	Whole culture	3	Tributyl-PO4	Caffeine	6724032	10783795	0.623531	uM	1.16993	29.0862
tributyl-po4_183.d	NT5081	O. splanchnicus	Whole culture	3	Tributyl-PO4	Caffeine	6117517	10806460	0.566098	uM	1.04099	25.8805
tributyl-po4_091.d	NT5074	P. distasonis	Supernatant	1	Tributyl-PO4	Caffeine	5415543	5587428	0.969237	uM	2.1258	52.8506
tributyl-po4_184.d	NT5074	P. distasonis	Supernatant	1	Tributyl-PO4	Caffeine	6016681	4591161	1.31049	uM	3.37172	83.8258
tributyl-po4_040.d	NT5074	P. distasonis	Supernatant	2	Tributyl-PO4	Caffeine	6176166	5525876	1.11768	uM	2.63085	65.4069
tributyl-po4_061.d	NT5074	P. distasonis	Supernatant	2	Tributyl-PO4	Caffeine	5617700	5556903	1.01094	uM	2.26195	56.2354
tributyl-po4_044.d	NT5074	P. distasonis	Supernatant	3	Tributyl-PO4	Caffeine	6428583	5533975	1.16166	uM	2.79139	69.398
tributyl-po4_124.d	NT5074	P. distasonis	Supernatant	3	Tributyl-PO4	Caffeine	6466988	5442584	1.18822	uM	2.89077	71.8688
tributyl-po4_161.d	NT5074	P. distasonis	Whole culture	1	Tributyl-PO4	Caffeine	5766626	5349356	1.078	uM	2.4903	61.9124
tributyl-po4_238.d	NT5074	P. distasonis	Whole culture	1	Tributyl-PO4	Caffeine	6515504	5066692	1.28595	uM	3.27208	81.3487
tributyl-po4_080.d	NT5074	P. distasonis	Whole culture	2	Tributyl-PO4	Caffeine	6051579	5678091	1.06578	uM	2.4478	60.8559
tributyl-po4_153.d	NT5074	P. distasonis	Whole culture	2	Tributyl-PO4	Caffeine	6116712	5514332	1.10924	uM	2.60061	64.6549
tributyl-po4_059.d	NT5074	P. distasonis	Whole culture	3	Tributyl-PO4	Caffeine	5785628	5892482	0.981866	uM	2.16656	53.8639
tributyl-po4_234.d	NT5074	P. distasonis	Whole culture	3	Tributyl-PO4	Caffeine	7573887	4644354	1.63077	uM	4.81431	119.691
tributyl-po4_034.d	NT5071	P. merdae	Supernatant	1	Tributyl-PO4	Caffeine	6587800	6245783	1.05476	uM	2.40984	59.9121
tributyl-po4_244.d	NT5071	P. merdae	Supernatant	1	Tributyl-PO4	Caffeine	6905680	5186495	1.33147	uM	3.45812	85.9739
tributyl-po4_203.d	NT5071	P. merdae	Supernatant	2	Tributyl-PO4	Caffeine	5838632	5365370	1.08821	uM	2.52605	62.8014
tributyl-po4_232.d	NT5071	P. merdae	Supernatant	2	Tributyl-PO4	Caffeine	6732596	5315151	1.26668	uM	3.19495	79.4312
tributyl-po4_173.d	NT5071	P. merdae	Supernatant	3	Tributyl-PO4	Caffeine	5952387	5748997	1.03538	uM	2.34382	58.2707
tributyl-po4_210.d	NT5071	P. merdae	Supernatant	3	Tributyl-PO4	Caffeine	6677256	5458356	1.22331	uM	3.02484	75.2021
tributyl-po4_007.d	NT5071	P. merdae	Whole culture	1	Tributyl-PO4	Caffeine	6330248	6298253	1.00508	uM	2.24255	55.753
tributyl-po4_129.d	NT5071	P. merdae	Whole culture	1	Tributyl-PO4	Caffeine	6328409	6142274	1.0303	uM	2.32669	57.8449
tributyl-po4_078.d	NT5071	P. merdae	Whole culture	2	Tributyl-PO4	Caffeine	6462566	6383244	1.01243	uM	2.26689	56.3581
tributyl-po4_084.d	NT5071	P. merdae	Whole culture	2	Tributyl-PO4	Caffeine	6800897	6440352	1.05598	uM	2.41403	60.0164
tributyl-po4_096.d	NT5071	P. merdae	Whole culture	3	Tributyl-PO4	Caffeine	6441869	6008615	1.07211	uM	2.46975	61.4015
tributyl-po4_156.d	NT5071	P. merdae	Whole culture	3	Tributyl-PO4	Caffeine	7420468	5464159	1.35803	uM	3.56909	88.7329
tributyl-po4_008.d	NT5011	R. intestinalis	Supernatant	1	Tributyl-PO4	Caffeine	6287581	5409302	1.16236	uM	2.79401	69.4632
tributyl-po4_198.d	NT5011	R. intestinalis	Supernatant	1	Tributyl-PO4	Caffeine	7039778	4589042	1.53404	uM	4.35072	108.165
tributyl-po4_053.d	NT5011	R. intestinalis	Supernatant	2	Tributyl-PO4	Caffeine	5416513	5122061	1.05749	uM	2.41921	60.145
tributyl-po4_174.d	NT5011	R. intestinalis	Supernatant	2	Tributyl-PO4	Caffeine	6354303	4605533	1.37971	uM	3.66107	91.0197
tributyl-po4_065.d	NT5011	R. intestinalis	Supernatant	3	Tributyl-PO4	Caffeine	6083922	4885062	1.24541	uM	3.11094	77.3424
tributyl-po4_130.d	NT5011	R. intestinalis	Supernatant	3	Tributyl-PO4	Caffeine	6550529	4857298	1.3486	uM	3.52947	87.7478
tributyl-po4_094.d	NT5011	R. intestinalis	Whole culture	1	Tributyl-PO4	Caffeine	6881702	4886290	1.40837	uM	3.7845	94.0881
tributyl-po4_246.d	NT5011	R. intestinalis	Whole culture	1	Tributyl-PO4	Caffeine	7672812	4220324	1.81806	uM	5.78049	143.711
tributyl-po4_055.d	NT5011	R. intestinalis	Whole culture	2	Tributyl-PO4	Caffeine	5956750	4699897	1.26742	uM	3.1979	79.5045
tributyl-po4_135.d	NT5011	R. intestinalis	Whole culture	2	Tributyl-PO4	Caffeine	6043905	4471949	1.35151	uM	3.54171	88.0522
tributyl-po4_089.d	NT5011	R. intestinalis	Whole culture	3	Tributyl-PO4	Caffeine	6279352	4530505	1.38602	uM	3.68805	91.6902
tributyl-po4_231.d	NT5011	R. intestinalis	Whole culture	3	Tributyl-PO4	Caffeine	6593018	3943472	1.67188	uM	5.01863	124.77
triphenyl-po4_021.d	NT5021	A. muciniphila	Supernatant	1	Triphenyl-PO4	Caffeine	242296	1191321	0.203384	uM	0.166629	60.3798
triphenyl-po4_226.d	NT5021	A. muciniphila	Supernatant	1	Triphenyl-PO4	Caffeine	244042	829339	0.294261	uM	0.248536	90.0594
triphenyl-po4_182.d	NT5021	A. muciniphila	Supernatant	2	Triphenyl-PO4	Caffeine	368829	867055	0.425381	uM	0.374826	135.822
triphenyl-po4_196.d	NT5021	A. muciniphila	Supernatant	2	Triphenyl-PO4	Caffeine	368199	855286	0.430498	uM	0.379949	137.678
triphenyl-po4_057.d	NT5021	A. muciniphila	Supernatant	3	Triphenyl-PO4	Caffeine	379879	1089533	0.348662	uM	0.29977	108.625
triphenyl-po4_107.d	NT5021	A. muciniphila	Supernatant	3	Triphenyl-PO4	Caffeine	418251	960493	0.435455	uM	0.384925	139.481
triphenyl-po4_023.d	NT5021	A. muciniphila	Whole culture	1	Triphenyl-PO4	Caffeine	297910	1139002	0.261554	uM	0.218527	79.1853
triphenyl-po4_228.d	NT5021	A. muciniphila	Whole culture	1	Triphenyl-PO4	Caffeine	272691	771586	0.353416	uM	0.304326	110.275
triphenyl-po4_009.d	NT5021	A. muciniphila	Whole culture	2	Triphenyl-PO4	Caffeine	338007	1114271	0.303344	uM	0.256975	93.1174
triphenyl-po4_152.d	NT5021	A. muciniphila	Whole culture	2	Triphenyl-PO4	Caffeine	342376	912757	0.375101	uM	0.325265	117.863
triphenyl-po4_157.d	NT5021	A. muciniphila	Whole culture	3	Triphenyl-PO4	Caffeine	344799	922318	0.37384	uM	0.32404	117.419
triphenyl-po4_163.d	NT5021	A. muciniphila	Whole culture	3	Triphenyl-PO4	Caffeine	366504	822539	0.445576	uM	0.395129	143.179
triphenyl-po4_054.d	NT5050	B. caccae	Supernatant	1	Triphenyl-PO4	Caffeine	299587	1322925	0.226458	uM	0.18699	67.7575
triphenyl-po4_235.d	NT5050	B. caccae	Supernatant	1	Triphenyl-PO4	Caffeine	285062	963700	0.2958	uM	0.249962	90.5762
triphenyl-po4_012.d	NT5050	B. caccae	Supernatant	2	Triphenyl-PO4	Caffeine	269213	1122611	0.23981	uM	0.198907	72.0757
triphenyl-po4_159.d	NT5050	B. caccae	Supernatant	2	Triphenyl-PO4	Caffeine	270578	992916	0.272508	uM	0.228511	82.8033
triphenyl-po4_041.d	NT5050	B. caccae	Supernatant	3	Triphenyl-PO4	Caffeine	297338	1214789	0.244765	uM	0.203355	73.6876
triphenyl-po4_208.d	NT5050	B. caccae	Supernatant	3	Triphenyl-PO4	Caffeine	287188	929118	0.309097	uM	0.262345	95.0633
triphenyl-po4_048.d	NT5050	B. caccae	Whole culture	1	Triphenyl-PO4	Caffeine	511265	1230293	0.415564	uM	0.365038	132.275
triphenyl-po4_143.d	NT5050	B. caccae	Whole culture	1	Triphenyl-PO4	Caffeine	526224	1086192	0.484467	uM	0.434868	157.578
triphenyl-po4_139.d	NT5050	B. caccae	Whole culture	2	Triphenyl-PO4	Caffeine	470058	1153190	0.407615	uM	0.357154	129.418
triphenyl-po4_215.d	NT5050	B. caccae	Whole culture	2	Triphenyl-PO4	Caffeine	469676	1006418	0.466681	uM	0.416589	150.955
triphenyl-po4_006.d	NT5050	B. caccae	Whole culture	3	Triphenyl-PO4	Caffeine	601244	1235632	0.486588	uM	0.437059	158.373
triphenyl-po4_085.d	NT5050	B. caccae	Whole culture	3	Triphenyl-PO4	Caffeine	552676	991805	0.557243	uM	0.511495	185.345
triphenyl-po4_127.d	NT5052	B. clarus	Supernatant	1	Triphenyl-PO4	Caffeine	259864	1175217	0.22112	uM	0.182253	66.0411
triphenyl-po4_229.d	NT5052	B. clarus	Supernatant	1	Triphenyl-PO4	Caffeine	291631	868840	0.335656	uM	0.287371	104.132
triphenyl-po4_056.d	NT5052	B. clarus	Supernatant	2	Triphenyl-PO4	Caffeine	393150	1157220	0.339737	uM	0.291251	105.538
triphenyl-po4_212.d	NT5052	B. clarus	Supernatant	2	Triphenyl-PO4	Caffeine	407998	978676	0.416888	uM	0.366355	132.752
triphenyl-po4_102.d	NT5052	B. clarus	Supernatant	3	Triphenyl-PO4	Caffeine	421917	1134475	0.371905	uM	0.322163	116.739
triphenyl-po4_204.d	NT5052	B. clarus	Supernatant	3	Triphenyl-PO4	Caffeine	403645	988908	0.408172	uM	0.357705	129.618
triphenyl-po4_070.d	NT5052	B. clarus	Whole culture	1	Triphenyl-PO4	Caffeine	506898	1237145	0.409732	uM	0.35925	130.178
triphenyl-po4_187.d	NT5052	B. clarus	Whole culture	1	Triphenyl-PO4	Caffeine	602660	1014600	0.593988	uM	0.551306	199.771
triphenyl-po4_014.d	NT5052	B. clarus	Whole culture	2	Triphenyl-PO4	Caffeine	588697	1383697	0.425452	uM	0.374897	135.848
triphenyl-po4_181.d	NT5052	B. clarus	Whole culture	2	Triphenyl-PO4	Caffeine	580061	1049313	0.552801	uM	0.506733	183.62
triphenyl-po4_024.d	NT5052	B. clarus	Whole culture	3	Triphenyl-PO4	Caffeine	598616	1293146	0.462914	uM	0.412741	149.561
triphenyl-po4_088.d	NT5052	B. clarus	Whole culture	3	Triphenyl-PO4	Caffeine	608104	1098147	0.553755	uM	0.507755	183.99
triphenyl-po4_022.d	NT5049	B. dorei	Supernatant	1	Triphenyl-PO4	Caffeine	19664	17777133	0.00110614	uM	0.000843883	0.305789
triphenyl-po4_177.d	NT5049	B. dorei	Supernatant	1	Triphenyl-PO4	Caffeine	384148	1740080	0.220765	uM	0.181938	65.927
triphenyl-po4_111.d	NT5049	B. dorei	Supernatant	2	Triphenyl-PO4	Caffeine	353010	2048223	0.172349	uM	0.139712	50.6261
triphenyl-po4_136.d	NT5049	B. dorei	Supernatant	2	Triphenyl-PO4	Caffeine	392407	1755435	0.223538	uM	0.184397	66.818
triphenyl-po4_066.d	NT5049	B. dorei	Supernatant	3	Triphenyl-PO4	Caffeine	285662	2098277	0.136141	uM	0.108987	39.4924
triphenyl-po4_207.d	NT5049	B. dorei	Supernatant	3	Triphenyl-PO4	Caffeine	318461	1674722	0.190158	uM	0.155092	56.1991
triphenyl-po4_035.d	NT5049	B. dorei	Whole culture	1	Triphenyl-PO4	Caffeine	744340	2052785	0.3626	uM	0.313162	113.477
triphenyl-po4_225.d	NT5049	B. dorei	Whole culture	1	Triphenyl-PO4	Caffeine	801066	1712072	0.467893	uM	0.417829	151.404
triphenyl-po4_018.d	NT5049	B. dorei	Whole culture	2	Triphenyl-PO4	Caffeine	810661	2406768	0.336826	uM	0.288482	104.534
triphenyl-po4_239.d	NT5049	B. dorei	Whole culture	2	Triphenyl-PO4	Caffeine	887084	1724918	0.514276	uM	0.465897	168.822
triphenyl-po4_005.d	NT5049	B. dorei	Whole culture	3	Triphenyl-PO4	Caffeine	703662	2440713	0.288302	uM	0.243024	88.0621
triphenyl-po4_206.d	NT5049	B. dorei	Whole culture	3	Triphenyl-PO4	Caffeine	688356	1846697	0.37275	uM	0.322982	117.036
triphenyl-po4_072.d	NT5055	B. stercoris	Supernatant	1	Triphenyl-PO4	Caffeine	378632	1271440	0.297798	uM	0.251817	91.2482
triphenyl-po4_186.d	NT5055	B. stercoris	Supernatant	1	Triphenyl-PO4	Caffeine	403346	1100720	0.366438	uM	0.316869	114.821
triphenyl-po4_148.d	NT5055	B. stercoris	Supernatant	2	Triphenyl-PO4	Caffeine	392714	1082546	0.362769	uM	0.313325	113.536
triphenyl-po4_172.d	NT5055	B. stercoris	Supernatant	2	Triphenyl-PO4	Caffeine	365620	1237976	0.295337	uM	0.249533	90.4208
triphenyl-po4_101.d	NT5055	B. stercoris	Supernatant	3	Triphenyl-PO4	Caffeine	189673	1475201	0.128574	uM	0.102658	37.1992
triphenyl-po4_189.d	NT5055	B. stercoris	Supernatant	3	Triphenyl-PO4	Caffeine	201458	1222669	0.164769	uM	0.133219	48.2733
triphenyl-po4_125.d	NT5055	B. stercoris	Whole culture	1	Triphenyl-PO4	Caffeine	860020	1314857	0.654079	uM	0.618034	223.95
triphenyl-po4_137.d	NT5055	B. stercoris	Whole culture	1	Triphenyl-PO4	Caffeine	960996	964103	0.996777	uM	1.03705	375.785
triphenyl-po4_058.d	NT5055	B. stercoris	Whole culture	2	Triphenyl-PO4	Caffeine	897579	1456828	0.616119	uM	0.575647	208.591
triphenyl-po4_132.d	NT5055	B. stercoris	Whole culture	2	Triphenyl-PO4	Caffeine	804237	1223159	0.657508	uM	0.621902	225.352
triphenyl-po4_164.d	NT5055	B. stercoris	Whole culture	3	Triphenyl-PO4	Caffeine	400378	1240867	0.32266	uM	0.275076	99.6764
triphenyl-po4_202.d	NT5055	B. stercoris	Whole culture	3	Triphenyl-PO4	Caffeine	467888	1103512	0.423999	uM	0.373445	135.321
triphenyl-po4_081.d	NT5004	B. thetaiotaomicron	Supernatant	1	Triphenyl-PO4	Caffeine	379704	1266863	0.29972	uM	0.253603	91.8953
triphenyl-po4_155.d	NT5004	B. thetaiotaomicron	Supernatant	1	Triphenyl-PO4	Caffeine	361768	1148195	0.315075	uM	0.267944	97.092
triphenyl-po4_190.d	NT5004	B. thetaiotaomicron	Supernatant	2	Triphenyl-PO4	Caffeine	274287	1147302	0.239071	uM	0.198245	71.836
triphenyl-po4_211.d	NT5004	B. thetaiotaomicron	Supernatant	2	Triphenyl-PO4	Caffeine	269978	1050283	0.257053	uM	0.214444	77.7058
triphenyl-po4_071.d	NT5004	B. thetaiotaomicron	Supernatant	3	Triphenyl-PO4	Caffeine	349267	1432728	0.243778	uM	0.202467	73.366
triphenyl-po4_110.d	NT5004	B. thetaiotaomicron	Supernatant	3	Triphenyl-PO4	Caffeine	404808	1196003	0.338467	uM	0.290043	105.1
triphenyl-po4_039.d	NT5004	B. thetaiotaomicron	Whole culture	1	Triphenyl-PO4	Caffeine	813060	1386484	0.586419	uM	0.543044	196.777
triphenyl-po4_180.d	NT5004	B. thetaiotaomicron	Whole culture	1	Triphenyl-PO4	Caffeine	791875	1093714	0.724024	uM	0.698238	253.013
triphenyl-po4_019.d	NT5004	B. thetaiotaomicron	Whole culture	2	Triphenyl-PO4	Caffeine	631781	1437629	0.43946	uM	0.388957	140.942
triphenyl-po4_095.d	NT5004	B. thetaiotaomicron	Whole culture	2	Triphenyl-PO4	Caffeine	505695	1355943	0.372947	uM	0.323174	117.105
triphenyl-po4_016.d	NT5004	B. thetaiotaomicron	Whole culture	3	Triphenyl-PO4	Caffeine	666481	1489349	0.447498	uM	0.397073	143.883
triphenyl-po4_154.d	NT5004	B. thetaiotaomicron	Whole culture	3	Triphenyl-PO4	Caffeine	765403	1054462	0.725871	uM	0.700393	253.794
triphenyl-po4_013.d	NT5002	B. uniformis	Supernatant	1	Triphenyl-PO4	Caffeine	345196	1587776	0.217409	uM	0.178969	64.8511
triphenyl-po4_213.d	NT5002	B. uniformis	Supernatant	1	Triphenyl-PO4	Caffeine	375219	1238987	0.302843	uM	0.256509	92.9486
triphenyl-po4_037.d	NT5002	B. uniformis	Supernatant	2	Triphenyl-PO4	Caffeine	372941	1685475	0.221268	uM	0.182384	66.0885
triphenyl-po4_067.d	NT5002	B. uniformis	Supernatant	2	Triphenyl-PO4	Caffeine	410590	1565614	0.262255	uM	0.219164	79.4162
triphenyl-po4_151.d	NT5002	B. uniformis	Supernatant	3	Triphenyl-PO4	Caffeine	287002	1311832	0.21878	uM	0.180181	65.2904
triphenyl-po4_214.d	NT5002	B. uniformis	Supernatant	3	Triphenyl-PO4	Caffeine	344820	1044822	0.330028	uM	0.282034	102.198
triphenyl-po4_149.d	NT5002	B. uniformis	Whole culture	1	Triphenyl-PO4	Caffeine	740002	1279469	0.578366	uM	0.53429	193.605
triphenyl-po4_178.d	NT5002	B. uniformis	Whole culture	1	Triphenyl-PO4	Caffeine	750731	1147563	0.654196	uM	0.618166	223.998
triphenyl-po4_090.d	NT5002	B. uniformis	Whole culture	2	Triphenyl-PO4	Caffeine	910789	1258177	0.723896	uM	0.698089	252.959
triphenyl-po4_175.d	NT5002	B. uniformis	Whole culture	2	Triphenyl-PO4	Caffeine	824707	1215177	0.678672	uM	0.645924	234.057
triphenyl-po4_020.d	NT5002	B. uniformis	Whole culture	3	Triphenyl-PO4	Caffeine	600302	1530476	0.392232	uM	0.341993	123.925
triphenyl-po4_042.d	NT5002	B. uniformis	Whole culture	3	Triphenyl-PO4	Caffeine	678881	1364636	0.497481	uM	0.448354	162.465
triphenyl-po4_011.d	NT5073	C. aerofaciens	Supernatant	1	Triphenyl-PO4	Caffeine	241245	1167323	0.206665	uM	0.169506	61.4222
triphenyl-po4_015.d	NT5073	C. aerofaciens	Supernatant	1	Triphenyl-PO4	Caffeine	226032	1224906	0.18453	uM	0.150213	54.431
triphenyl-po4_179.d	NT5073	C. aerofaciens	Supernatant	2	Triphenyl-PO4	Caffeine	265216	893688	0.296766	uM	0.250859	90.9011
triphenyl-po4_248.d	NT5073	C. aerofaciens	Supernatant	2	Triphenyl-PO4	Caffeine	248409	774887	0.320574	uM	0.273112	98.9646
triphenyl-po4_103.d	NT5073	C. aerofaciens	Supernatant	3	Triphenyl-PO4	Caffeine	341854	978004	0.349543	uM	0.300613	108.93
triphenyl-po4_201.d	NT5073	C. aerofaciens	Supernatant	3	Triphenyl-PO4	Caffeine	347807	876066	0.39701	uM	0.346688	125.626
triphenyl-po4_162.d	NT5073	C. aerofaciens	Whole culture	1	Triphenyl-PO4	Caffeine	309502	935282	0.330918	uM	0.282878	102.504
triphenyl-po4_224.d	NT5073	C. aerofaciens	Whole culture	1	Triphenyl-PO4	Caffeine	282729	858081	0.32949	uM	0.281526	102.014
triphenyl-po4_046.d	NT5073	C. aerofaciens	Whole culture	2	Triphenyl-PO4	Caffeine	339928	1188822	0.285937	uM	0.240842	87.2714
triphenyl-po4_093.d	NT5073	C. aerofaciens	Whole culture	2	Triphenyl-PO4	Caffeine	352531	1077065	0.327307	uM	0.279461	101.266
triphenyl-po4_105.d	NT5073	C. aerofaciens	Whole culture	3	Triphenyl-PO4	Caffeine	319503	1074223	0.297427	uM	0.251472	91.1235
triphenyl-po4_133.d	NT5073	C. aerofaciens	Whole culture	3	Triphenyl-PO4	Caffeine	356617	1063403	0.335355	uM	0.287085	104.028
triphenyl-po4_030.d	NT5048	C. comes	Supernatant	1	Triphenyl-PO4	Caffeine	248074	1211786	0.204718	uM	0.167798	60.8032
triphenyl-po4_068.d	NT5048	C. comes	Supernatant	1	Triphenyl-PO4	Caffeine	213892	1287976	0.166068	uM	0.13433	48.6757
triphenyl-po4_064.d	NT5048	C. comes	Supernatant	2	Triphenyl-PO4	Caffeine	229078	1076779	0.212744	uM	0.174852	63.3594
triphenyl-po4_077.d	NT5048	C. comes	Supernatant	2	Triphenyl-PO4	Caffeine	238730	1028623	0.232087	uM	0.192002	69.5736
triphenyl-po4_128.d	NT5048	C. comes	Supernatant	3	Triphenyl-PO4	Caffeine	230386	1050134	0.219387	uM	0.180719	65.4852
triphenyl-po4_247.d	NT5048	C. comes	Supernatant	3	Triphenyl-PO4	Caffeine	228430	858548	0.266065	uM	0.222631	80.6725
triphenyl-po4_062.d	NT5048	C. comes	Whole culture	1	Triphenyl-PO4	Caffeine	298285	1375578	0.216843	uM	0.17847	64.6702
triphenyl-po4_134.d	NT5048	C. comes	Whole culture	1	Triphenyl-PO4	Caffeine	302644	1145703	0.264156	uM	0.220892	80.0425
triphenyl-po4_083.d	NT5048	C. comes	Whole culture	2	Triphenyl-PO4	Caffeine	315318	1352538	0.233131	uM	0.192933	69.911
triphenyl-po4_221.d	NT5048	C. comes	Whole culture	2	Triphenyl-PO4	Caffeine	310058	986618	0.314263	uM	0.267182	96.816
triphenyl-po4_108.d	NT5048	C. comes	Whole culture	3	Triphenyl-PO4	Caffeine	341657	1160371	0.294438	uM	0.2487	90.1188
triphenyl-po4_220.d	NT5048	C. comes	Whole culture	3	Triphenyl-PO4	Caffeine	304138	1009942	0.301144	uM	0.254927	92.3753
triphenyl-po4_060.d	Compound control	Compound control	Compound control	1	Triphenyl-PO4	Caffeine	345556	1054885	0.327577	uM	0.279717	101.358
triphenyl-po4_079.d	Compound control	Compound control	Compound control	1	Triphenyl-PO4	Caffeine	346244	1147833	0.30165	uM	0.255398	92.546
triphenyl-po4_188.d	Compound control	Compound control	Compound control	1	Triphenyl-PO4	Caffeine	352063	866273	0.406411	uM	0.355962	128.986
triphenyl-po4_199.d	Compound control	Compound control	Compound control	1	Triphenyl-PO4	Caffeine	366758	888095	0.412972	uM	0.362463	131.342
triphenyl-po4_092.d	Compound control	Compound control	Compound control	2	Triphenyl-PO4	Caffeine	324693	998426	0.325205	uM	0.277476	100.546
triphenyl-po4_106.d	Compound control	Compound control	Compound control	2	Triphenyl-PO4	Caffeine	365027	834671	0.43733	uM	0.386812	140.165
triphenyl-po4_205.d	Compound control	Compound control	Compound control	2	Triphenyl-PO4	Caffeine	388923	836013	0.465212	uM	0.415087	150.411
triphenyl-po4_236.d	Compound control	Compound control	Compound control	2	Triphenyl-PO4	Caffeine	347596	887576	0.391624	uM	0.341396	123.708
triphenyl-po4_104.d	Compound control	Compound control	Compound control	3	Triphenyl-PO4	Caffeine	297408	980858	0.303212	uM	0.256853	93.073
triphenyl-po4_126.d	Compound control	Compound control	Compound control	3	Triphenyl-PO4	Caffeine	258552	930577	0.277841	uM	0.233396	84.5731
triphenyl-po4_165.d	Compound control	Compound control	Compound control	3	Triphenyl-PO4	Caffeine	291367	950738	0.306464	uM	0.259885	94.1719
triphenyl-po4_191.d	Compound control	Compound control	Compound control	3	Triphenyl-PO4	Caffeine	286521	926206	0.309349	uM	0.26258	95.1485
triphenyl-po4_138.d	Compound control	Compound control	Compound control	4	Triphenyl-PO4	Caffeine	221439	1020186	0.217057	uM	0.178659	64.7387
triphenyl-po4_141.d	Compound control	Compound control	Compound control	4	Triphenyl-PO4	Caffeine	197228	970702	0.203181	uM	0.166451	60.3152
triphenyl-po4_142.d	Compound control	Compound control	Compound control	4	Triphenyl-PO4	Caffeine	213545	1016837	0.210009	uM	0.172445	62.487
triphenyl-po4_227.d	Compound control	Compound control	Compound control	4	Triphenyl-PO4	Caffeine	196359	893831	0.219682	uM	0.18098	65.5799
triphenyl-po4_036.d	Compound control	Compound control	Compound control	5	Triphenyl-PO4	Caffeine	265384	1110484	0.23898	uM	0.198164	71.8065
triphenyl-po4_158.d	Compound control	Compound control	Compound control	5	Triphenyl-PO4	Caffeine	251593	876579	0.287017	uM	0.241838	87.6324
triphenyl-po4_222.d	Compound control	Compound control	Compound control	5	Triphenyl-PO4	Caffeine	286762	861761	0.332763	uM	0.284626	103.137
triphenyl-po4_230.d	Compound control	Compound control	Compound control	5	Triphenyl-PO4	Caffeine	273905	798124	0.343186	uM	0.294538	106.729
triphenyl-po4_043.d	Compound control	Compound control	Compound control	6	Triphenyl-PO4	Caffeine	322744	1048794	0.307729	uM	0.261066	94.5998
triphenyl-po4_086.d	Compound control	Compound control	Compound control	6	Triphenyl-PO4	Caffeine	337047	1046703	0.322008	uM	0.274462	99.4539
triphenyl-po4_109.d	Compound control	Compound control	Compound control	6	Triphenyl-PO4	Caffeine	295177	904208	0.326448	uM	0.27865	100.972
triphenyl-po4_200.d	Compound control	Compound control	Compound control	6	Triphenyl-PO4	Caffeine	341314	908631	0.375635	uM	0.325785	118.051
triphenyl-po4_031.d	Compound control	Compound control	Compound control	7	Triphenyl-PO4	Caffeine	364110	1132027	0.321644	uM	0.274119	99.3296
triphenyl-po4_087.d	Compound control	Compound control	Compound control	7	Triphenyl-PO4	Caffeine	322242	981025	0.328475	uM	0.280565	101.666
triphenyl-po4_166.d	Compound control	Compound control	Compound control	7	Triphenyl-PO4	Caffeine	290252	874079	0.332066	uM	0.283965	102.898
triphenyl-po4_197.d	Compound control	Compound control	Compound control	7	Triphenyl-PO4	Caffeine	334303	801130	0.417289	uM	0.366755	132.897
triphenyl-po4_032.d	NT5009	E. rectale	Supernatant	1	Triphenyl-PO4	Caffeine	378364	1244267	0.304086	uM	0.257667	93.3681
triphenyl-po4_167.d	NT5009	E. rectale	Supernatant	1	Triphenyl-PO4	Caffeine	367729	943251	0.389853	uM	0.33966	123.079
triphenyl-po4_045.d	NT5009	E. rectale	Supernatant	2	Triphenyl-PO4	Caffeine	269877	1254701	0.215093	uM	0.176924	64.11
triphenyl-po4_176.d	NT5009	E. rectale	Supernatant	2	Triphenyl-PO4	Caffeine	255043	1046150	0.243792	uM	0.20248	73.3707
triphenyl-po4_017.d	NT5009	E. rectale	Supernatant	3	Triphenyl-PO4	Caffeine	375048	1316712	0.284837	uM	0.239828	86.904
triphenyl-po4_082.d	NT5009	E. rectale	Supernatant	3	Triphenyl-PO4	Caffeine	346327	1251343	0.276764	uM	0.232408	84.2154
triphenyl-po4_150.d	NT5009	E. rectale	Whole culture	1	Triphenyl-PO4	Caffeine	522432	959345	0.544572	uM	0.497941	180.434
triphenyl-po4_209.d	NT5009	E. rectale	Whole culture	1	Triphenyl-PO4	Caffeine	500048	949556	0.526612	uM	0.478884	173.528
triphenyl-po4_038.d	NT5009	E. rectale	Whole culture	2	Triphenyl-PO4	Caffeine	403041	1282238	0.314326	uM	0.267241	96.8374
triphenyl-po4_245.d	NT5009	E. rectale	Whole culture	2	Triphenyl-PO4	Caffeine	452799	841120	0.538329	uM	0.491296	178.026
triphenyl-po4_063.d	NT5009	E. rectale	Whole culture	3	Triphenyl-PO4	Caffeine	545617	1054528	0.517404	uM	0.469182	170.013
triphenyl-po4_069.d	NT5009	E. rectale	Whole culture	3	Triphenyl-PO4	Caffeine	492283	1220699	0.40328	uM	0.352867	127.865
triphenyl-po4_185.d	NT5081	O. splanchnicus	Supernatant	1	Triphenyl-PO4	Caffeine	306060	2793711	0.109553	uM	0.0868902	31.4855
triphenyl-po4_237.d	NT5081	O. splanchnicus	Supernatant	1	Triphenyl-PO4	Caffeine	330571	2497814	0.132344	uM	0.105807	38.3402
triphenyl-po4_010.d	NT5081	O. splanchnicus	Supernatant	2	Triphenyl-PO4	Caffeine	328087	3648114	0.0899333	uM	0.0708373	25.6686
triphenyl-po4_160.d	NT5081	O. splanchnicus	Supernatant	2	Triphenyl-PO4	Caffeine	370424	2738837	0.135249	uM	0.108239	39.2213
triphenyl-po4_029.d	NT5081	O. splanchnicus	Supernatant	3	Triphenyl-PO4	Caffeine	364656	3075170	0.118581	uM	0.0943486	34.1881
triphenyl-po4_233.d	NT5081	O. splanchnicus	Supernatant	3	Triphenyl-PO4	Caffeine	366973	2452235	0.149648	uM	0.120363	43.6148
triphenyl-po4_047.d	NT5081	O. splanchnicus	Whole culture	1	Triphenyl-PO4	Caffeine	563410	3462630	0.162712	uM	0.131462	47.6367
triphenyl-po4_131.d	NT5081	O. splanchnicus	Whole culture	1	Triphenyl-PO4	Caffeine	536488	3413597	0.157162	uM	0.126736	45.9239
triphenyl-po4_033.d	NT5081	O. splanchnicus	Whole culture	2	Triphenyl-PO4	Caffeine	621974	3813279	0.163107	uM	0.1318	47.7591
triphenyl-po4_223.d	NT5081	O. splanchnicus	Whole culture	2	Triphenyl-PO4	Caffeine	735788	3022973	0.243399	uM	0.202127	73.2427
triphenyl-po4_140.d	NT5081	O. splanchnicus	Whole culture	3	Triphenyl-PO4	Caffeine	727496	2705692	0.268876	uM	0.225193	81.601
triphenyl-po4_183.d	NT5081	O. splanchnicus	Whole culture	3	Triphenyl-PO4	Caffeine	742931	2711659	0.273977	uM	0.229855	83.2901
triphenyl-po4_091.d	NT5074	P. distasonis	Supernatant	1	Triphenyl-PO4	Caffeine	356568	1337726	0.266548	uM	0.22307	80.8317
triphenyl-po4_184.d	NT5074	P. distasonis	Supernatant	1	Triphenyl-PO4	Caffeine	359030	1153622	0.31122	uM	0.26433	95.7827
triphenyl-po4_040.d	NT5074	P. distasonis	Supernatant	2	Triphenyl-PO4	Caffeine	382813	1374750	0.27846	uM	0.233964	84.7791
triphenyl-po4_061.d	NT5074	P. distasonis	Supernatant	2	Triphenyl-PO4	Caffeine	360102	1432215	0.25143	uM	0.209359	75.8633
triphenyl-po4_044.d	NT5074	P. distasonis	Supernatant	3	Triphenyl-PO4	Caffeine	401077	1414709	0.283505	uM	0.238601	86.4595
triphenyl-po4_124.d	NT5074	P. distasonis	Supernatant	3	Triphenyl-PO4	Caffeine	406934	1261885	0.322481	uM	0.274907	99.6153
triphenyl-po4_161.d	NT5074	P. distasonis	Whole culture	1	Triphenyl-PO4	Caffeine	441108	1227629	0.359317	uM	0.309998	112.331
triphenyl-po4_238.d	NT5074	P. distasonis	Whole culture	1	Triphenyl-PO4	Caffeine	463294	965193	0.480001	uM	0.430262	155.91
triphenyl-po4_080.d	NT5074	P. distasonis	Whole culture	2	Triphenyl-PO4	Caffeine	454998	1381654	0.329314	uM	0.281359	101.953
triphenyl-po4_153.d	NT5074	P. distasonis	Whole culture	2	Triphenyl-PO4	Caffeine	455028	1150564	0.395483	uM	0.345185	125.081
triphenyl-po4_059.d	NT5074	P. distasonis	Whole culture	3	Triphenyl-PO4	Caffeine	529512	1454461	0.364061	uM	0.314572	113.988
triphenyl-po4_234.d	NT5074	P. distasonis	Whole culture	3	Triphenyl-PO4	Caffeine	530714	1052737	0.504128	uM	0.455278	164.974
triphenyl-po4_034.d	NT5071	P. merdae	Supernatant	1	Triphenyl-PO4	Caffeine	379463	1777119	0.213527	uM	0.175543	63.6096
triphenyl-po4_244.d	NT5071	P. merdae	Supernatant	1	Triphenyl-PO4	Caffeine	382864	1281362	0.298795	uM	0.252743	91.5837
triphenyl-po4_203.d	NT5071	P. merdae	Supernatant	2	Triphenyl-PO4	Caffeine	266963	1271438	0.209969	uM	0.17241	62.4743
triphenyl-po4_232.d	NT5071	P. merdae	Supernatant	2	Triphenyl-PO4	Caffeine	288747	1249394	0.23111	uM	0.19113	69.2578
triphenyl-po4_173.d	NT5071	P. merdae	Supernatant	3	Triphenyl-PO4	Caffeine	385593	1313818	0.29349	uM	0.247822	89.8007
triphenyl-po4_210.d	NT5071	P. merdae	Supernatant	3	Triphenyl-PO4	Caffeine	379803	1328449	0.2859	uM	0.240808	87.259
triphenyl-po4_007.d	NT5071	P. merdae	Whole culture	1	Triphenyl-PO4	Caffeine	635066	1810132	0.35084	uM	0.301855	109.38
triphenyl-po4_129.d	NT5071	P. merdae	Whole culture	1	Triphenyl-PO4	Caffeine	722977	1459453	0.495375	uM	0.446165	161.672
triphenyl-po4_078.d	NT5071	P. merdae	Whole culture	2	Triphenyl-PO4	Caffeine	508648	1497320	0.339706	uM	0.291221	105.527
triphenyl-po4_084.d	NT5071	P. merdae	Whole culture	2	Triphenyl-PO4	Caffeine	563836	1600724	0.352238	uM	0.303196	109.866
triphenyl-po4_096.d	NT5071	P. merdae	Whole culture	3	Triphenyl-PO4	Caffeine	698136	1714653	0.407159	uM	0.356702	129.254
triphenyl-po4_156.d	NT5071	P. merdae	Whole culture	3	Triphenyl-PO4	Caffeine	767910	1304890	0.588486	uM	0.545298	197.594
triphenyl-po4_008.d	NT5011	R. intestinalis	Supernatant	1	Triphenyl-PO4	Caffeine	278734	1154884	0.241352	uM	0.20029	72.577
triphenyl-po4_198.d	NT5011	R. intestinalis	Supernatant	1	Triphenyl-PO4	Caffeine	278866	979960	0.284569	uM	0.239581	86.8145
triphenyl-po4_053.d	NT5011	R. intestinalis	Supernatant	2	Triphenyl-PO4	Caffeine	259797	1174067	0.22128	uM	0.182394	66.0923
triphenyl-po4_174.d	NT5011	R. intestinalis	Supernatant	2	Triphenyl-PO4	Caffeine	255516	970562	0.263266	uM	0.220083	79.7492
triphenyl-po4_065.d	NT5011	R. intestinalis	Supernatant	3	Triphenyl-PO4	Caffeine	380999	1029979	0.369909	uM	0.320228	116.038
triphenyl-po4_130.d	NT5011	R. intestinalis	Supernatant	3	Triphenyl-PO4	Caffeine	368790	987022	0.373639	uM	0.323845	117.349
triphenyl-po4_094.d	NT5011	R. intestinalis	Whole culture	1	Triphenyl-PO4	Caffeine	424058	1107362	0.382944	uM	0.332904	120.631
triphenyl-po4_246.d	NT5011	R. intestinalis	Whole culture	1	Triphenyl-PO4	Caffeine	428626	884300	0.484707	uM	0.435115	157.668
triphenyl-po4_055.d	NT5011	R. intestinalis	Whole culture	2	Triphenyl-PO4	Caffeine	431675	1141353	0.378213	uM	0.328292	118.96
triphenyl-po4_135.d	NT5011	R. intestinalis	Whole culture	2	Triphenyl-PO4	Caffeine	464395	1023330	0.453808	uM	0.40347	146.201
triphenyl-po4_089.d	NT5011	R. intestinalis	Whole culture	3	Triphenyl-PO4	Caffeine	447019	1107771	0.40353	uM	0.353115	127.955
triphenyl-po4_231.d	NT5011	R. intestinalis	Whole culture	3	Triphenyl-PO4	Caffeine	428942	882086	0.486281	uM	0.436742	158.258
boscalid_161.d	0.625	0.625	Curve		Boscalid	Caffeine	96898	3037125	0.0319045	uM	1.28473
boscalid_333.d	0.625	0.625	Curve		Boscalid	Caffeine	98833	2442662	0.0404612	uM	1.62929
boscalid_162.d	1.25	1.25	Curve		Boscalid	Caffeine	177393	3369010	0.0526543	uM	2.12028
boscalid_334.d	1.25	1.25	Curve		Boscalid	Caffeine	167302	2696495	0.0620442	uM	2.4984
boscalid_163.d	2.5	2.5	Curve		Boscalid	Caffeine	297579	4238293	0.070212	uM	2.8273
boscalid_335.d	2.5	2.5	Curve		Boscalid	Caffeine	330436	3438674	0.096094	uM	3.86951
boscalid_164.d	5	5	Curve		Boscalid	Caffeine	455508	3919339	0.116221	uM	4.67997
boscalid_336.d	5	5	Curve		Boscalid	Caffeine	452772	3237463	0.139854	uM	5.63164
boscalid_165.d	10	10	Curve		Boscalid	Caffeine	923671	4600878	0.20076	uM	8.08419
boscalid_337.d	10	10	Curve		Boscalid	Caffeine	990771	3854443	0.257046	uM	10.3507
boscalid_166.d	20	20	Curve		Boscalid	Caffeine	1606743	4739333	0.339023	uM	13.6518
boscalid_338.d	20	20	Curve		Boscalid	Caffeine	1621236	3903040	0.415378	uM	16.7264
boscalid_167.d	40	40	Curve		Boscalid	Caffeine	3530392	3583066	0.985299	uM	39.676
boscalid_339.d	40	40	Curve		Boscalid	Caffeine	3398503	2903675	1.17041	uM	47.1302
boscalid_168.d	80	80	Curve		Boscalid	Caffeine	6237725	3395867	1.83686	uM	73.9666
boscalid_340.d	80	80	Curve		Boscalid	Caffeine	6004374	2908391	2.0645	uM	83.1333
bpaf_112.d	0.625	0.625	Curve		BPAF	Ibuprofen	76430	1004446	0.0760917	uM	0.859075
bpaf_113.d	1.25	1.25	Curve		BPAF	Ibuprofen	132325	966968	0.136845	uM	1.54498
bpaf_114.d	2.5	2.5	Curve		BPAF	Ibuprofen	220704	1004302	0.219759	uM	2.48107
bpaf_115.d	5	5	Curve		BPAF	Ibuprofen	382954	958919	0.39936	uM	4.50878
bpaf_116.d	10	10	Curve		BPAF	Ibuprofen	966575	870931	1.10982	uM	12.5298
bpaf_117.d	20	20	Curve		BPAF	Ibuprofen	1703838	968878	1.75857	uM	19.8542
bpaf_118.d	40	40	Curve		BPAF	Ibuprofen	4014880	989400	4.05789	uM	45.8136
bpaf_119.d	80	80	Curve		BPAF	Ibuprofen	6670074	989022	6.74411	uM	76.141
bps_112.d	0.625	0.625	Curve		BPS	Ibuprofen	36284	1411369	0.0257084	uM	0.795571
bps_113.d	1.25	1.25	Curve		BPS	Ibuprofen	58759	1135549	0.051745	uM	1.6013
bps_114.d	2.5	2.5	Curve		BPS	Ibuprofen	126522	1123708	0.112593	uM	3.48431
bps_115.d	5	5	Curve		BPS	Ibuprofen	233819	1223768	0.191065	uM	5.91269
bps_116.d	10	10	Curve		BPS	Ibuprofen	435261	1109924	0.392154	uM	12.1356
bps_117.d	20	20	Curve		BPS	Ibuprofen	845937	1072167	0.788997	uM	24.4163
bps_118.d	40	40	Curve		BPS	Ibuprofen	1642971	1123744	1.46205	uM	45.2446
bps_119.d	80	80	Curve		BPS	Ibuprofen	3204372	1323578	2.42099	uM	74.92
fludioxonil_112.d	0.625	0.625	Curve		Fludioxonil	Caffeine	4279	3600009	0.00118861	uM	0.623058
fludioxonil_113.d	1.25	1.25	Curve		Fludioxonil	Caffeine	11189	4021397	0.00278237	uM	1.51002
fludioxonil_114.d	2.5	2.5	Curve		Fludioxonil	Caffeine	16172	4027034	0.00401586	uM	2.23701
fludioxonil_115.d	5	5	Curve		Fludioxonil	Caffeine	31123	4028852	0.00772503	uM	4.63614
fludioxonil_116.d	10	10	Curve		Fludioxonil	Caffeine	57386	3863546	0.0148532	uM	10.1443
[truncated: 67 more rows]

## Sheet: SI Table 9
Supplementary Table 9. PFNA accumulation capacity of selected microbial strains.
Related to Supplementary Table 3, Figure 1b, Extended Data Figure 2a-c
batch	file	strain.id	strain	group	replicate	compound	is	compound.resp	is.resp	ratio	unit	conc	percent (compared to the compound control)
1	pfna_005.d	KPG4	Bacteroides uniformis DSM108145	Supernatant	1	PFNA	Ibuprofen	1173931	574696	2.0427	uM	14.7807	63.5455
1	pfna_032.d	KPG4	Bacteroides uniformis DSM108145	Supernatant	2	PFNA	Ibuprofen	1121052	562209	1.99401	uM	14.021	60.2795
1	pfna_085.d	KPG4	Bacteroides uniformis DSM108145	Supernatant	3	PFNA	Ibuprofen	1147745	587088	1.95498	uM	14.4034	61.9234
1	pfna_091.d	KPG4	Bacteroides uniformis DSM108145	Whole culture	1	PFNA	Ibuprofen	1642228	556476	2.95112	uM	21.8948	94.1306
1	pfna_072.d	KPG4	Bacteroides uniformis DSM108145	Whole culture	2	PFNA	Ibuprofen	1683177	558899	3.01159	uM	22.5499	96.947
1	pfna_066.d	KPG4	Bacteroides uniformis DSM108145	Whole culture	3	PFNA	Ibuprofen	1786021	542024	3.2951	uM	24.2186	104.121
1	pfna_022.d	KPG5	Bacteroides uniformis DSM108146	Supernatant	1	PFNA	Ibuprofen	1094489	544577	2.0098	uM	13.6428	58.6533
1	pfna_077.d	KPG5	Bacteroides uniformis DSM108146	Supernatant	2	PFNA	Ibuprofen	1074145	600881	1.78762	uM	13.3546	57.4142
1	pfna_038.d	KPG5	Bacteroides uniformis DSM108146	Supernatant	3	PFNA	Ibuprofen	1067270	535810	1.99188	uM	13.2575	56.9968
1	pfna_031.d	KPG5	Bacteroides uniformis DSM108146	Whole culture	1	PFNA	Ibuprofen	1688352	592916	2.84754	uM	22.633	97.3046
1	pfna_078.d	KPG5	Bacteroides uniformis DSM108146	Whole culture	2	PFNA	Ibuprofen	1773471	553440	3.20445	uM	24.0132	103.238
1	pfna_068.d	KPG5	Bacteroides uniformis DSM108146	Whole culture	3	PFNA	Ibuprofen	1747473	536626	3.25641	uM	23.5892	101.415
1	pfna_019.d	KPG6	Bacteroides uniformis DSM108147	Supernatant	1	PFNA	Ibuprofen	1014648	562734	1.80307	uM	12.5192	53.8231
1	pfna_083.d	KPG6	Bacteroides uniformis DSM108147	Supernatant	2	PFNA	Ibuprofen	1064983	603482	1.76473	uM	13.2252	56.8581
1	pfna_057.d	KPG6	Bacteroides uniformis DSM108147	Supernatant	3	PFNA	Ibuprofen	1013376	588229	1.72276	uM	12.5015	53.7468
1	pfna_081.d	KPG6	Bacteroides uniformis DSM108147	Whole culture	1	PFNA	Ibuprofen	1676320	573166	2.92467	uM	22.4398	96.4738
1	pfna_011.d	KPG6	Bacteroides uniformis DSM108147	Whole culture	2	PFNA	Ibuprofen	1812174	580603	3.12119	uM	24.6483	105.968
1	pfna_007.d	KPG6	Bacteroides uniformis DSM108147	Whole culture	3	PFNA	Ibuprofen	1722345	620232	2.77694	uM	23.1815	99.6623
1	pfna_008.d	KPG7	Bacteroides uniformis DSM108148	Supernatant	1	PFNA	Ibuprofen	1045426	546671	1.91235	uM	12.95	55.6748
1	pfna_024.d	KPG7	Bacteroides uniformis DSM108148	Supernatant	2	PFNA	Ibuprofen	1079532	547650	1.97121	uM	13.4307	57.7418
1	pfna_017.d	KPG7	Bacteroides uniformis DSM108148	Supernatant	3	PFNA	Ibuprofen	1116034	593892	1.87919	uM	13.9494	59.9715
1	pfna_033.d	KPG7	Bacteroides uniformis DSM108148	Whole culture	1	PFNA	Ibuprofen	1611196	560470	2.87472	uM	21.4019	92.0115
1	pfna_059.d	KPG7	Bacteroides uniformis DSM108148	Whole culture	2	PFNA	Ibuprofen	1701276	571076	2.97907	uM	22.8411	98.1991
1	pfna_039.d	KPG7	Bacteroides uniformis DSM108148	Whole culture	3	PFNA	Ibuprofen	1746152	571214	3.05691	uM	23.5677	101.323
1	pfna_071.d	KPG3	Bacteroides uniformis DSM110080	Supernatant	1	PFNA	Ibuprofen	1043323	558381	1.86848	uM	12.9204	55.5478
1	pfna_041.d	KPG3	Bacteroides uniformis DSM110080	Supernatant	2	PFNA	Ibuprofen	1089906	576387	1.89093	uM	13.5777	58.3736
1	pfna_090.d	KPG3	Bacteroides uniformis DSM110080	Supernatant	3	PFNA	Ibuprofen	1048012	561249	1.86729	uM	12.9863	55.8309
1	pfna_092.d	KPG3	Bacteroides uniformis DSM110080	Whole culture	1	PFNA	Ibuprofen	1659653	582952	2.84698	uM	22.1729	95.3263
1	pfna_036.d	KPG3	Bacteroides uniformis DSM110080	Whole culture	2	PFNA	Ibuprofen	1737876	578814	3.00248	uM	23.4332	100.745
1	pfna_056.d	KPG3	Bacteroides uniformis DSM110080	Whole culture	3	PFNA	Ibuprofen	1620722	564525	2.87095	uM	21.5529	92.6606
1	pfna_064.d	NT5002	Bacteroides uniformis DSM6597	Supernatant	1	PFNA	Ibuprofen	1145157	531594	2.15419	uM	14.3662	61.7636
1	pfna_046.d	NT5002	Bacteroides uniformis DSM6597	Supernatant	2	PFNA	Ibuprofen	1134638	541484	2.09542	uM	14.2153	61.115
1	pfna_016.d	NT5002	Bacteroides uniformis DSM6597	Supernatant	3	PFNA	Ibuprofen	1150232	568255	2.02415	uM	14.4391	62.077
1	pfna_042.d	NT5002	Bacteroides uniformis DSM6597	Whole culture	1	PFNA	Ibuprofen	1817087	549584	3.3063	uM	24.7292	106.317
1	pfna_048.d	NT5002	Bacteroides uniformis DSM6597	Whole culture	2	PFNA	Ibuprofen	1859376	572190	3.24958	uM	25.4293	109.326
1	pfna_070.d	NT5002	Bacteroides uniformis DSM6597	Whole culture	3	PFNA	Ibuprofen	1905724	554703	3.43558	uM	26.203	112.653
1	pfna_010.d	NT5065	Bacteroides uniformis HM-715	Supernatant	1	PFNA	Ibuprofen	1098157	567453	1.93524	uM	13.6949	58.8772
1	pfna_084.d	NT5065	Bacteroides uniformis HM-715	Supernatant	2	PFNA	Ibuprofen	1207307	553411	2.18157	uM	15.2647	65.6265
1	pfna_006.d	NT5065	Bacteroides uniformis HM-715	Supernatant	3	PFNA	Ibuprofen	1198196	579070	2.06917	uM	15.1322	65.0569
1	pfna_079.d	NT5065	Bacteroides uniformis HM-715	Whole culture	1	PFNA	Ibuprofen	1716073	565934	3.03228	uM	23.08	99.2261
1	pfna_094.d	NT5065	Bacteroides uniformis HM-715	Whole culture	2	PFNA	Ibuprofen	1783232	537909	3.31512	uM	24.1729	103.925
1	pfna_053.d	NT5065	Bacteroides uniformis HM-715	Whole culture	3	PFNA	Ibuprofen	1882124	596195	3.15689	uM	25.8082	110.955
1	pfna_030.d	NT5066	Bacteroides uniformis HM-716	Supernatant	1	PFNA	Ibuprofen	1114285	528370	2.10891	uM	13.9244	59.8643
1	pfna_087.d	NT5066	Bacteroides uniformis HM-716	Supernatant	2	PFNA	Ibuprofen	1090122	593097	1.83802	uM	13.5808	58.3868
1	pfna_062.d	NT5066	Bacteroides uniformis HM-716	Supernatant	3	PFNA	Ibuprofen	1106932	543613	2.03625	uM	13.8197	59.4138
1	pfna_089.d	NT5066	Bacteroides uniformis HM-716	Whole culture	1	PFNA	Ibuprofen	1794641	577077	3.10988	uM	24.36	104.729
1	pfna_086.d	NT5066	Bacteroides uniformis HM-716	Whole culture	2	PFNA	Ibuprofen	1699913	538762	3.15522	uM	22.8192	98.1047
1	pfna_020.d	NT5066	Bacteroides uniformis HM-716	Whole culture	3	PFNA	Ibuprofen	1783628	540672	3.29891	uM	24.1794	103.953
1	pfna_035.d	Compound control	Compound control	Compound control	1	PFNA	Ibuprofen	1689279	553819	3.05024	uM	22.648	97.3687
1	pfna_018.d	Compound control	Compound control	Compound control	2	PFNA	Ibuprofen	1754134	542470	3.23361	uM	23.6976	101.881
1	pfna_029.d	Compound control	Compound control	Compound control	3	PFNA	Ibuprofen	1785872	566400	3.15302	uM	24.2161	104.111
1	pfna_067.d	Compound control	Compound control	Compound control	4	PFNA	Ibuprofen	1682294	544189	3.09138	uM	22.5357	96.886
1	pfna_058.d	Compound control	Compound control	Compound control	5	PFNA	Ibuprofen	1720597	526348	3.26893	uM	23.1532	99.5407
1	pfna_009.d	Compound control	Compound control	Compound control	6	PFNA	Ibuprofen	1888530	617051	3.06057	uM	25.9152	111.415
1	pfna_043.d	Compound control	Compound control	Compound control	7	PFNA	Ibuprofen	1673973	571466	2.92926	uM	22.4022	96.312
1	pfna_060.d	Compound control	Compound control	Compound control	8	PFNA	Ibuprofen	1752265	528818	3.31355	uM	23.6672	101.751
1	pfna_045.d	Compound control	Compound control	Compound control	9	PFNA	Ibuprofen	1706313	538981	3.16581	uM	22.9224	98.5484
1	pfna_037.d	Compound control	Compound control	Compound control	10	PFNA	Ibuprofen	1730357	565697	3.05881	uM	23.3112	100.22
1	pfna_054.d	Compound control	Compound control	Compound control	11	PFNA	Ibuprofen	1724032	522947	3.29676	uM	23.2088	99.7797
1	pfna_080.d	Compound control	Compound control	Compound control	12	PFNA	Ibuprofen	1693550	538496	3.14496	uM	22.7167	97.6641
1	pfna_063.d	Compound control	Compound control	Compound control	13	PFNA	Ibuprofen	1740568	571781	3.04412	uM	23.477	100.933
1	pfna_014.d	Compound control	Compound control	Compound control	14	PFNA	Ibuprofen	1680864	539348	3.11647	uM	22.5127	96.7873
1	pfna_047.d	Compound control	Compound control	Compound control	15	PFNA	Ibuprofen	1686389	551773	3.05631	uM	22.6015	97.1689
1	pfna_065.d	Compound control	Compound control	Compound control	16	PFNA	Ibuprofen	1738922	554450	3.1363	uM	23.4502	100.818
1	pfna_040.d	Compound control	Compound control	Compound control	17	PFNA	Ibuprofen	1766905	539633	3.27427	uM	23.9059	102.777
1	pfna_023.d	Compound control	Compound control	Compound control	18	PFNA	Ibuprofen	1745485	568508	3.07029	uM	23.5569	101.276
1	pfna_088.d	NT5078	Escherichia coli ED1a	Supernatant	1	PFNA	Ibuprofen	1717801	532130	3.22816	uM	23.1079	99.3462
1	pfna_015.d	NT5078	Escherichia coli ED1a	Supernatant	2	PFNA	Ibuprofen	1814041	580958	3.1225	uM	24.679	106.101
1	pfna_061.d	NT5078	Escherichia coli ED1a	Supernatant	3	PFNA	Ibuprofen	1856985	561090	3.3096	uM	25.3896	109.155
1	pfna_013.d	NT5078	Escherichia coli ED1a	Whole culture	1	PFNA	Ibuprofen	1815256	607986	2.98569	uM	24.6991	106.187
1	pfna_055.d	NT5078	Escherichia coli ED1a	Whole culture	2	PFNA	Ibuprofen	1884872	573860	3.28455	uM	25.8541	111.152
1	pfna_021.d	NT5078	Escherichia coli ED1a	Whole culture	3	PFNA	Ibuprofen	1799458	583892	3.08183	uM	24.4391	105.069
1	pfna_082.d	NT5077	Escherichia coli IAI1	Supernatant	1	PFNA	Ibuprofen	1571000	569669	2.75774	uM	20.7679	89.286
1	pfna_093.d	NT5077	Escherichia coli IAI1	Supernatant	2	PFNA	Ibuprofen	1659578	577016	2.87614	uM	22.1717	95.3211
1	pfna_044.d	NT5077	Escherichia coli IAI1	Supernatant	3	PFNA	Ibuprofen	1658007	554121	2.99214	uM	22.1466	95.2131
1	pfna_069.d	NT5077	Escherichia coli IAI1	Whole culture	1	PFNA	Ibuprofen	1818308	600502	3.02798	uM	24.7494	106.403
1	pfna_012.d	NT5077	Escherichia coli IAI1	Whole culture	2	PFNA	Ibuprofen	1938471	572162	3.38798	uM	26.7538	115.021
1	pfna_034.d	NT5077	Escherichia coli IAI1	Whole culture	3	PFNA	Ibuprofen	1938517	571324	3.39303	uM	26.7546	115.024
3	107.d	NT5009	Agathobacter rectalis	Supernatant	1	PFNA	Caffeine	53822	49638	1.08429	uM	4.17604	68.9725
3	021.d	NT5009	Agathobacter rectalis	Supernatant	2	PFNA	Caffeine	54392	48027	1.13253	uM	4.22027	69.7029
3	149.d	NT5009	Agathobacter rectalis	Supernatant	3	PFNA	Caffeine	59852	49447	1.21043	uM	4.64391	76.6999
3	209.d	NT5009	Agathobacter rectalis	Supernatant	4	PFNA	Caffeine	54320	49782	1.09116	uM	4.21468	69.6107
3	045.d	NT5009	Agathobacter rectalis	Whole culture	1	PFNA	Caffeine	81944	48115	1.70309	uM	6.35802	105.011
3	218.d	NT5009	Agathobacter rectalis	Whole culture	2	PFNA	Caffeine	84009	48712	1.72461	uM	6.51824	107.657
3	022.d	NT5009	Agathobacter rectalis	Whole culture	3	PFNA	Caffeine	80075	47704	1.67858	uM	6.213	102.616
3	046.d	NT5009	Agathobacter rectalis	Whole culture	4	PFNA	Caffeine	80496	47067	1.71024	uM	6.24567	103.155
3	134.d	KPG18	Bacteroides fragilis	Supernatant	1	PFNA	Caffeine	41774	50315	0.830249	uM	3.24124	53.5331
3	181.d	KPG18	Bacteroides fragilis	Supernatant	2	PFNA	Caffeine	42734	50317	0.849295	uM	3.31572	54.7633
3	199.d	KPG18	Bacteroides fragilis	Supernatant	3	PFNA	Caffeine	41068	50696	0.810084	uM	3.18646	52.6283
3	067.d	KPG18	Bacteroides fragilis	Supernatant	4	PFNA	Caffeine	40719	49569	0.821461	uM	3.15938	52.1811
3	216.d	KPG18	Bacteroides fragilis	Whole culture	1	PFNA	Caffeine	84129	48201	1.74538	uM	6.52755	107.811
3	177.d	KPG18	Bacteroides fragilis	Whole culture	2	PFNA	Caffeine	83190	49466	1.68176	uM	6.4547	106.607
3	161.d	KPG18	Bacteroides fragilis	Whole culture	3	PFNA	Caffeine	83529	50009	1.67028	uM	6.481	107.042
3	062.d	KPG18	Bacteroides fragilis	Whole culture	4	PFNA	Caffeine	80063	47893	1.67171	uM	6.21207	102.6
3	155.d	NT5004	Bacteroides thetaiotaomicron	Supernatant	1	PFNA	Caffeine	51351	50827	1.01031	uM	3.98431	65.8059
3	146.d	NT5004	Bacteroides thetaiotaomicron	Supernatant	2	PFNA	Caffeine	52585	49605	1.06007	uM	4.08006	67.3873
3	130.d	NT5004	Bacteroides thetaiotaomicron	Supernatant	3	PFNA	Caffeine	50018	50230	0.995779	uM	3.88089	64.0977
3	047.d	NT5004	Bacteroides thetaiotaomicron	Supernatant	4	PFNA	Caffeine	48813	48632	1.00372	uM	3.78739	62.5535
3	168.d	NT5004	Bacteroides thetaiotaomicron	Whole culture	1	PFNA	Caffeine	85161	49358	1.72537	uM	6.60763	109.133
3	105.d	NT5004	Bacteroides thetaiotaomicron	Whole culture	2	PFNA	Caffeine	81497	47679	1.70929	uM	6.32334	104.438
3	154.d	NT5004	Bacteroides thetaiotaomicron	Whole culture	3	PFNA	Caffeine	85462	49404	1.72986	uM	6.63098	109.519
3	106.d	NT5004	Bacteroides thetaiotaomicron	Whole culture	4	PFNA	Caffeine	82163	47841	1.71742	uM	6.37501	105.291
3	204.d	NT5002	Bacteroides uniformis DSM6597	Supernatant	1	PFNA	Caffeine	46800	50993	0.917773	uM	3.6312	59.9739
3	034.d	NT5002	Bacteroides uniformis DSM6597	Supernatant	2	PFNA	Caffeine	45305	49086	0.922972	uM	3.51521	58.058
3	102.d	NT5002	Bacteroides uniformis DSM6597	Supernatant	3	PFNA	Caffeine	44514	49478	0.899673	uM	3.45383	57.0444
3	048.d	NT5002	Bacteroides uniformis DSM6597	Supernatant	4	PFNA	Caffeine	46614	48437	0.962363	uM	3.61677	59.7355
3	079.d	NT5002	Bacteroides uniformis DSM6597	Whole culture	1	PFNA	Caffeine	81588	50040	1.63046	uM	6.3304	104.554
3	036.d	NT5002	Bacteroides uniformis DSM6597	Whole culture	2	PFNA	Caffeine	80365	47064	1.70757	uM	6.23551	102.987
3	018.d	NT5002	Bacteroides uniformis DSM6597	Whole culture	3	PFNA	Caffeine	79624	46704	1.70486	uM	6.17801	102.038
3	138.d	NT5002	Bacteroides uniformis DSM6597	Whole culture	4	PFNA	Caffeine	83647	48354	1.72989	uM	6.49016	107.193
3	173.d	NT5032	Clostridium perfringens	Supernatant	1	PFNA	Caffeine	66955	49593	1.35009	uM	5.19503	85.8023
3	058.d	NT5032	Clostridium perfringens	Supernatant	2	PFNA	Caffeine	65879	49070	1.34255	uM	5.11154	84.4235
3	074.d	NT5032	Clostridium perfringens	Supernatant	3	PFNA	Caffeine	66480	48978	1.35734	uM	5.15817	85.1936
3	164.d	NT5032	Clostridium perfringens	Supernatant	4	PFNA	Caffeine	67397	50113	1.3449	uM	5.22932	86.3688
3	203.d	NT5032	Clostridium perfringens	Whole culture	1	PFNA	Caffeine	79987	48602	1.64576	uM	6.20618	102.503
3	095.d	NT5032	Clostridium perfringens	Whole culture	2	PFNA	Caffeine	76682	47781	1.60486	uM	5.94974	98.2674
3	214.d	NT5032	Clostridium perfringens	Whole culture	3	PFNA	Caffeine	80636	47435	1.69993	uM	6.25653	103.334
3	162.d	NT5032	Clostridium perfringens	Whole culture	4	PFNA	Caffeine	82174	47997	1.71207	uM	6.37587	105.305
3	197.d	NT5006	Clostridium ramosum	Supernatant	1	PFNA	Caffeine	64624	50138	1.28892	uM	5.01416	82.8152
3	082.d	NT5006	Clostridium ramosum	Supernatant	2	PFNA	Caffeine	63341	50523	1.25371	uM	4.91462	81.171
3	094.d	NT5006	Clostridium ramosum	Supernatant	3	PFNA	Caffeine	61964	48984	1.26498	uM	4.80778	79.4064
3	167.d	NT5006	Clostridium ramosum	Supernatant	4	PFNA	Caffeine	64937	50671	1.28154	uM	5.03845	83.2163
3	180.d	NT5006	Clostridium ramosum	Whole culture	1	PFNA	Caffeine	78476	50639	1.54971	uM	6.08894	100.566
3	141.d	NT5006	Clostridium ramosum	Whole culture	2	PFNA	Caffeine	78767	49634	1.58696	uM	6.11152	100.939
3	150.d	NT5006	Clostridium ramosum	Whole culture	3	PFNA	Caffeine	86125	50639	1.70076	uM	6.68242	110.369
3	176.d	NT5006	Clostridium ramosum	Whole culture	4	PFNA	Caffeine	81137	50721	1.59967	uM	6.2954	103.976
3	175.d	NT5073	Collinsella aerofaciens	Supernatant	1	PFNA	Caffeine	71368	49200	1.45057	uM	5.53743	91.4576
3	179.d	NT5073	Collinsella aerofaciens	Supernatant	2	PFNA	Caffeine	70017	48430	1.44574	uM	5.43261	89.7263
3	145.d	NT5073	Collinsella aerofaciens	Supernatant	3	PFNA	Caffeine	70653	48544	1.45544	uM	5.48195	90.5413
3	071.d	NT5073	Collinsella aerofaciens	Supernatant	4	PFNA	Caffeine	66729	48553	1.37435	uM	5.17749	85.5127
3	041.d	NT5073	Collinsella aerofaciens	Whole culture	1	PFNA	Caffeine	83187	46339	1.79518	uM	6.45446	106.604
3	190.d	NT5073	Collinsella aerofaciens	Whole culture	2	PFNA	Caffeine	89822	46767	1.92063	uM	6.96927	115.106
3	050.d	NT5073	Collinsella aerofaciens	Whole culture	3	PFNA	Caffeine	84530	46208	1.82934	uM	6.55867	108.325
3	151.d	NT5073	Collinsella aerofaciens	Whole culture	4	PFNA	Caffeine	86989	46983	1.8515	uM	6.74946	111.476
3	211.d	Compound control	Compound control	Compound control	1	PFNA	Caffeine	80842	50951	1.58666	uM	6.27252	103.598
3	143.d	Compound control	Compound control	Compound control	2	PFNA	Caffeine	79674	51040	1.56101	uM	6.18189	102.102
3	131.d	Compound control	Compound control	Compound control	3	PFNA	Caffeine	78015	50694	1.53894	uM	6.05317	99.9757
3	174.d	Compound control	Compound control	Compound control	4	PFNA	Caffeine	79673	49871	1.59758	uM	6.18181	102.1
3	090.d	Compound control	Compound control	Compound control	5	PFNA	Caffeine	78053	51339	1.52035	uM	6.05612	100.024
3	033.d	Compound control	Compound control	Compound control	6	PFNA	Caffeine	76107	49146	1.54859	uM	5.90513	97.5306
3	202.d	Compound control	Compound control	Compound control	7	PFNA	Caffeine	77202	49933	1.54611	uM	5.99009	98.9338
3	092.d	Compound control	Compound control	Compound control	8	PFNA	Caffeine	75517	49816	1.51592	uM	5.85935	96.7745
3	192.d	NT5048	Coprococcus comes	Supernatant	1	PFNA	Caffeine	67150	48468	1.38545	uM	5.21016	86.0522
3	109.d	NT5048	Coprococcus comes	Supernatant	2	PFNA	Caffeine	65205	48306	1.34983	uM	5.05924	83.5597
3	098.d	NT5048	Coprococcus comes	Supernatant	3	PFNA	Caffeine	64852	47562	1.36353	uM	5.03185	83.1074
3	054.d	NT5048	Coprococcus comes	Supernatant	4	PFNA	Caffeine	64987	47128	1.37895	uM	5.04233	83.2804
3	210.d	NT5048	Coprococcus comes	Whole culture	1	PFNA	Caffeine	85484	47790	1.78874	uM	6.63269	109.547
3	205.d	NT5048	Coprococcus comes	Whole culture	2	PFNA	Caffeine	82660	48471	1.70535	uM	6.41357	105.928
3	025.d	NT5048	Coprococcus comes	Whole culture	3	PFNA	Caffeine	77405	46190	1.6758	uM	6.00584	99.1939
3	055.d	NT5048	Coprococcus comes	Whole culture	4	PFNA	Caffeine	80529	46717	1.72376	uM	6.24823	103.197
3	023.d	KPG21	Dorea formicigenerans	Supernatant	1	PFNA	Caffeine	54628	49164	1.11114	uM	4.23858	70.0054
3	030.d	KPG21	Dorea formicigenerans	Supernatant	2	PFNA	Caffeine	54564	47383	1.15155	uM	4.23361	69.9234
3	069.d	KPG21	Dorea formicigenerans	Supernatant	3	PFNA	Caffeine	56522	49245	1.14777	uM	4.38553	72.4325
3	103.d	KPG21	Dorea formicigenerans	Supernatant	4	PFNA	Caffeine	55256	49225	1.12252	uM	4.2873	70.8102
3	187.d	KPG21	Dorea formicigenerans	Whole culture	1	PFNA	Caffeine	89942	47306	1.90128	uM	6.97858	115.26
3	126.d	KPG21	Dorea formicigenerans	Whole culture	2	PFNA	Caffeine	85854	47257	1.81675	uM	6.6614	110.021
3	108.d	KPG21	Dorea formicigenerans	Whole culture	3	PFNA	Caffeine	85732	47532	1.80367	uM	6.65193	109.865
3	026.d	KPG21	Dorea formicigenerans	Whole culture	4	PFNA	Caffeine	83746	45773	1.82959	uM	6.49784	107.32
3	024.d	KPG17	Eggerthella lenta	Supernatant	1	PFNA	Caffeine	62712	45834	1.36824	uM	4.86581	80.365
3	096.d	KPG17	Eggerthella lenta	Supernatant	2	PFNA	Caffeine	60089	46247	1.29931	uM	4.66229	77.0036
3	182.d	KPG17	Eggerthella lenta	Supernatant	3	PFNA	Caffeine	64544	46711	1.38177	uM	5.00796	82.7127
3	170.d	KPG17	Eggerthella lenta	Supernatant	4	PFNA	Caffeine	65552	47520	1.37946	uM	5.08617	84.0044
3	169.d	KPG17	Eggerthella lenta	Whole culture	1	PFNA	Caffeine	95538	44825	2.13136	uM	7.41278	122.431
3	038.d	KPG17	Eggerthella lenta	Whole culture	2	PFNA	Caffeine	88548	44311	1.99833	uM	6.87042	113.474
3	091.d	KPG17	Eggerthella lenta	Whole culture	3	PFNA	Caffeine	91929	44017	2.08849	uM	7.13275	117.806
3	083.d	KPG17	Eggerthella lenta	Whole culture	4	PFNA	Caffeine	88753	45976	1.93042	uM	6.88633	113.736
3	185.d	KPG20	Enterocloster bolteae	Supernatant	1	PFNA	Caffeine	66296	50652	1.30885	uM	5.14389	84.9578
3	206.d	KPG20	Enterocloster bolteae	Supernatant	2	PFNA	Caffeine	65247	51137	1.27593	uM	5.0625	83.6136
3	110.d	KPG20	Enterocloster bolteae	Supernatant	3	PFNA	Caffeine	65623	49734	1.31948	uM	5.09168	84.0954
3	060.d	KPG20	Enterocloster bolteae	Supernatant	4	PFNA	Caffeine	65566	49554	1.32312	uM	5.08725	84.0223
3	139.d	KPG20	Enterocloster bolteae	Whole culture	1	PFNA	Caffeine	79656	48225	1.65176	uM	6.18049	102.079
3	200.d	KPG20	Enterocloster bolteae	Whole culture	2	PFNA	Caffeine	79958	50500	1.58333	uM	6.20393	102.466
3	201.d	KPG20	Enterocloster bolteae	Whole culture	3	PFNA	Caffeine	78526	49679	1.58067	uM	6.09282	100.63
3	129.d	KPG20	Enterocloster bolteae	Whole culture	4	PFNA	Caffeine	74031	52102	1.42089	uM	5.74405	94.8702
3	212.d	NT5025	Fusobacterium nucleatum subsp. nucleatum	Supernatant	1	PFNA	Caffeine	48706	50283	0.968638	uM	3.77909	62.4164
3	080.d	NT5025	Fusobacterium nucleatum subsp. nucleatum	Supernatant	2	PFNA	Caffeine	48845	50074	0.975456	uM	3.78987	62.5945
3	189.d	NT5025	Fusobacterium nucleatum subsp. nucleatum	Supernatant	3	PFNA	Caffeine	50680	49440	1.02508	uM	3.93225	64.946
3	156.d	NT5025	Fusobacterium nucleatum subsp. nucleatum	Supernatant	4	PFNA	Caffeine	52726	49604	1.06294	uM	4.091	67.568
3	072.d	NT5025	Fusobacterium nucleatum subsp. nucleatum	Whole culture	1	PFNA	Caffeine	82695	48806	1.69436	uM	6.41629	105.973
3	035.d	NT5025	Fusobacterium nucleatum subsp. nucleatum	Whole culture	2	PFNA	Caffeine	81921	47842	1.71232	uM	6.35624	104.981
3	066.d	NT5025	Fusobacterium nucleatum subsp. nucleatum	Whole culture	3	PFNA	Caffeine	82107	47694	1.72154	uM	6.37067	105.22
3	077.d	NT5025	Fusobacterium nucleatum subsp. nucleatum	Whole culture	4	PFNA	Caffeine	80785	49013	1.64824	uM	6.26809	103.525
3	153.d	NT5037	Lacrimispora saccharolytica	Supernatant	1	PFNA	Caffeine	49688	49902	0.995712	uM	3.85528	63.6748
3	031.d	NT5037	Lacrimispora saccharolytica	Supernatant	2	PFNA	Caffeine	48373	47232	1.02416	uM	3.75325	61.9896
3	097.d	NT5037	Lacrimispora saccharolytica	Supernatant	3	PFNA	Caffeine	47122	47650	0.988919	uM	3.65619	60.3865
3	137.d	NT5037	Lacrimispora saccharolytica	Supernatant	4	PFNA	Caffeine	48822	47865	1.01999	uM	3.78809	62.565
3	198.d	NT5037	Lacrimispora saccharolytica	Whole culture	1	PFNA	Caffeine	82815	50303	1.64632	uM	6.4256	106.127
3	042.d	NT5037	Lacrimispora saccharolytica	Whole culture	2	PFNA	Caffeine	81106	47489	1.70789	uM	6.293	103.937
3	194.d	NT5037	Lacrimispora saccharolytica	Whole culture	3	PFNA	Caffeine	84561	49412	1.71135	uM	6.56107	108.364
3	068.d	NT5037	Lacrimispora saccharolytica	Whole culture	4	PFNA	Caffeine	80082	48471	1.65216	uM	6.21355	102.624
3	142.d	NT5071	Parabacteroides merdae	Supernatant	1	PFNA	Caffeine	50154	49210	1.01918	uM	3.89144	64.272
3	061.d	NT5071	Parabacteroides merdae	Supernatant	2	PFNA	Caffeine	47767	48187	0.991284	uM	3.70623	61.2131
3	193.d	NT5071	Parabacteroides merdae	Supernatant	3	PFNA	Caffeine	50442	49197	1.02531	uM	3.91379	64.6411
3	020.d	NT5071	Parabacteroides merdae	Supernatant	4	PFNA	Caffeine	48443	48193	1.00519	uM	3.75868	62.0794
3	127.d	NT5071	Parabacteroides merdae	Whole culture	1	PFNA	Caffeine	80916	47048	1.71986	uM	6.27826	103.693
3	132.d	NT5071	Parabacteroides merdae	Whole culture	2	PFNA	Caffeine	81892	48110	1.70218	uM	6.35399	104.944
3	133.d	NT5071	Parabacteroides merdae	Whole culture	3	PFNA	Caffeine	84236	47064	1.78982	uM	6.53586	107.948
3	070.d	NT5071	Parabacteroides merdae	Whole culture	4	PFNA	Caffeine	79239	47809	1.65741	uM	6.14814	101.544
3	188.d	KPG23	Phocaeicola vulgatus	Supernatant	1	PFNA	Caffeine	50701	49221	1.03007	uM	3.93388	64.973
3	084.d	KPG23	Phocaeicola vulgatus	Supernatant	2	PFNA	Caffeine	49969	49330	1.01295	uM	3.87709	64.0349
3	178.d	KPG23	Phocaeicola vulgatus	Supernatant	3	PFNA	Caffeine	53864	48882	1.10192	uM	4.1793	69.0263
3	081.d	KPG23	Phocaeicola vulgatus	Supernatant	4	PFNA	Caffeine	52506	48231	1.08864	uM	4.07393	67.2861
3	104.d	KPG23	Phocaeicola vulgatus	Whole culture	1	PFNA	Caffeine	79143	47325	1.67233	uM	6.14069	101.421
3	140.d	KPG23	Phocaeicola vulgatus	Whole culture	2	PFNA	Caffeine	83399	47240	1.76543	uM	6.47091	106.875
3	213.d	KPG23	Phocaeicola vulgatus	Whole culture	3	PFNA	Caffeine	81315	48855	1.66442	uM	6.30922	104.205
3	019.d	KPG23	Phocaeicola vulgatus	Whole culture	4	PFNA	Caffeine	80892	46335	1.74581	uM	6.2764	103.663
3	037.d	NT5011	Roseburia intestinalis	Supernatant	1	PFNA	Caffeine	63604	49194	1.29292	uM	4.93502	81.5081
3	157.d	NT5011	Roseburia intestinalis	Supernatant	2	PFNA	Caffeine	66359	50064	1.32548	uM	5.14878	85.0386
3	128.d	NT5011	Roseburia intestinalis	Supernatant	3	PFNA	Caffeine	64047	50381	1.27125	uM	4.96939	82.0758
3	093.d	NT5011	Roseburia intestinalis	Supernatant	4	PFNA	Caffeine	64083	50319	1.27353	uM	4.97219	82.1219
3	144.d	NT5011	Roseburia intestinalis	Whole culture	1	PFNA	Caffeine	82465	49729	1.65829	uM	6.39844	105.678
3	059.d	NT5011	Roseburia intestinalis	Whole culture	2	PFNA	Caffeine	77565	48013	1.6155	uM	6.01825	99.399
3	032.d	NT5011	Roseburia intestinalis	Whole culture	3	PFNA	Caffeine	76473	48606	1.57332	uM	5.93353	97.9996
3	152.d	NT5011	Roseburia intestinalis	Whole culture	4	PFNA	Caffeine	82686	48644	1.69982	uM	6.41559	105.962
3	056.d	KPG22	Ruminococcus gnavus	Supernatant	1	PFNA	Caffeine	67722	48128	1.40712	uM	5.25454	86.7852
3	073.d	KPG22	Ruminococcus gnavus	Supernatant	2	PFNA	Caffeine	68410	48576	1.40831	uM	5.30792	87.6669
3	165.d	KPG22	Ruminococcus gnavus	Supernatant	3	PFNA	Caffeine	70231	48785	1.4396	uM	5.44921	90.0005
3	078.d	KPG22	Ruminococcus gnavus	Supernatant	4	PFNA	Caffeine	67745	48561	1.39505	uM	5.25632	86.8147
3	191.d	KPG22	Ruminococcus gnavus	Whole culture	1	PFNA	Caffeine	84924	46699	1.81854	uM	6.58924	108.829
3	065.d	KPG22	Ruminococcus gnavus	Whole culture	2	PFNA	Caffeine	79576	46211	1.72201	uM	6.17429	101.976
3	086.d	KPG22	Ruminococcus gnavus	Whole culture	3	PFNA	Caffeine	82101	46204	1.77692	uM	6.3702	105.212
3	043.d	KPG22	Ruminococcus gnavus	Whole culture	4	PFNA	Caffeine	80112	46067	1.73903	uM	6.21588	102.663
3	053.d	NT5072	Streptococcus parasanguinis	Supernatant	1	PFNA	Caffeine	61045	48532	1.25783	uM	4.73647	78.2287
3	029.d	NT5072	Streptococcus parasanguinis	Supernatant	2	PFNA	Caffeine	59262	48375	1.22505	uM	4.59813	75.9438
3	049.d	NT5072	Streptococcus parasanguinis	Supernatant	3	PFNA	Caffeine	59668	48873	1.22088	uM	4.62963	76.4641
3	125.d	NT5072	Streptococcus parasanguinis	Supernatant	4	PFNA	Caffeine	62193	48823	1.27385	uM	4.82554	79.6999
3	163.d	NT5072	Streptococcus parasanguinis	Whole culture	1	PFNA	Caffeine	84915	49819	1.70447	uM	6.58854	108.818
3	017.d	NT5072	Streptococcus parasanguinis	Whole culture	2	PFNA	Caffeine	78141	48407	1.61425	uM	6.06295	100.137
3	166.d	NT5072	Streptococcus parasanguinis	Whole culture	3	PFNA	Caffeine	82161	51095	1.608	uM	6.37486	105.289
3	085.d	NT5072	Streptococcus parasanguinis	Whole culture	4	PFNA	Caffeine	79060	50467	1.56657	uM	6.13425	101.315
3	158.d	NT5038	Streptococcus salivarius	Supernatant	1	PFNA	Caffeine	55958	48417	1.15575	uM	4.34177	71.7098
3	217.d	NT5038	Streptococcus salivarius	Supernatant	2	PFNA	Caffeine	57179	50116	1.14093	uM	4.43651	73.2745
3	089.d	NT5038	Streptococcus salivarius	Supernatant	3	PFNA	Caffeine	55141	49337	1.11764	uM	4.27838	70.6628
3	057.d	NT5038	Streptococcus salivarius	Supernatant	4	PFNA	Caffeine	53626	48362	1.10885	uM	4.16083	68.7213
3	101.d	NT5038	Streptococcus salivarius	Whole culture	1	PFNA	Caffeine	84967	47955	1.77181	uM	6.59257	108.885
3	215.d	NT5038	Streptococcus salivarius	Whole culture	2	PFNA	Caffeine	88235	47528	1.85648	uM	6.84614	113.073
3	044.d	NT5038	Streptococcus salivarius	Whole culture	3	PFNA	Caffeine	85042	46449	1.83087	uM	6.59839	108.981
3	186.d	NT5038	Streptococcus salivarius	Whole culture	4	PFNA	Caffeine	86901	48882	1.77777	uM	6.74263	111.363
4	174.d	NT5022	Bifidobacterium adolescentis	Supernatant	1	PFNA	Caffeine	37883	44734	0.84685	uM	19.0395	91.611
4	096.d	NT5022	Bifidobacterium adolescentis	Supernatant	2	PFNA	Caffeine	38612	45328	0.851836	uM	19.4059	93.374
4	128.d	NT5022	Bifidobacterium adolescentis	Supernatant	3	PFNA	Caffeine	39087	45339	0.862105	uM	19.6446	94.5226
4	178.d	NT5022	Bifidobacterium adolescentis	Supernatant	4	PFNA	Caffeine	38122	45244	0.842587	uM	19.1596	92.189
4	118.d	NT5022	Bifidobacterium adolescentis	Whole culture	1	PFNA	Caffeine	41068	45622	0.90018	uM	20.6402	99.3132
4	083.d	NT5022	Bifidobacterium adolescentis	Whole culture	2	PFNA	Caffeine	42975	45903	0.936213	uM	21.5987	103.925
4	147.d	NT5022	Bifidobacterium adolescentis	Whole culture	3	PFNA	Caffeine	41596	44658	0.931434	uM	20.9056	100.59
4	122.d	NT5022	Bifidobacterium adolescentis	Whole culture	4	PFNA	Caffeine	40596	45864	0.885139	uM	20.403	98.1718
4	135.d	KPG13	Bifidobacterium animalis subsp. lactis	Supernatant	1	PFNA	Caffeine	37405	45866	0.815528	uM	18.7993	90.4551
4	170.d	KPG13	Bifidobacterium animalis subsp. lactis	Supernatant	2	PFNA	Caffeine	38077	46419	0.820289	uM	19.137	92.0802
4	050.d	KPG13	Bifidobacterium animalis subsp. lactis	Supernatant	3	PFNA	Caffeine	36748	45912	0.800401	uM	18.4691	88.8663
4	020.d	KPG13	Bifidobacterium animalis subsp. lactis	Supernatant	4	PFNA	Caffeine	35343	46303	0.763298	uM	17.7629	85.4687
4	163.d	KPG13	Bifidobacterium animalis subsp. lactis	Whole culture	1	PFNA	Caffeine	41426	45053	0.919495	uM	20.8202	100.179
4	078.d	KPG13	Bifidobacterium animalis subsp. lactis	Whole culture	2	PFNA	Caffeine	39701	46054	0.862053	uM	19.9532	96.0074
4	140.d	KPG13	Bifidobacterium animalis subsp. lactis	Whole culture	3	PFNA	Caffeine	38765	46329	0.836733	uM	19.4828	93.744
4	031.d	KPG13	Bifidobacterium animalis subsp. lactis	Whole culture	4	PFNA	Caffeine	37766	45888	0.823004	uM	18.9807	91.3281
4	153.d	NT5023	Bifidobacterium longum subsp. infantis	Supernatant	1	PFNA	Caffeine	36416	45470	0.80088	uM	18.3022	88.0635
4	070.d	NT5023	Bifidobacterium longum subsp. infantis	Supernatant	2	PFNA	Caffeine	36134	46012	0.785317	uM	18.1605	87.3815
4	084.d	NT5023	Bifidobacterium longum subsp. infantis	Supernatant	3	PFNA	Caffeine	35915	46088	0.77927	uM	18.0504	86.8519
4	032.d	NT5023	Bifidobacterium longum subsp. infantis	Supernatant	4	PFNA	Caffeine	34428	45853	0.750834	uM	17.3031	83.2559
4	162.d	NT5023	Bifidobacterium longum subsp. infantis	Whole culture	1	PFNA	Caffeine	41009	45545	0.900406	uM	20.6106	99.1705
4	171.d	NT5023	Bifidobacterium longum subsp. infantis	Whole culture	2	PFNA	Caffeine	40156	45121	0.889963	uM	20.1819	97.1078
4	058.d	NT5023	Bifidobacterium longum subsp. infantis	Whole culture	3	PFNA	Caffeine	40355	45374	0.889386	uM	20.2819	97.589
4	033.d	NT5023	Bifidobacterium longum subsp. infantis	Whole culture	4	PFNA	Caffeine	39416	45228	0.871496	uM	19.81	95.3182
4	018.d	NT5028	Bifidobacterium longum subsp. longum	Supernatant	1	PFNA	Caffeine	35453	42795	0.828438	uM	17.8182	85.7347
4	139.d	NT5028	Bifidobacterium longum subsp. longum	Supernatant	2	PFNA	Caffeine	37830	44459	0.850896	uM	19.0129	91.4829
4	126.d	NT5028	Bifidobacterium longum subsp. longum	Supernatant	3	PFNA	Caffeine	38405	43373	0.885459	uM	19.3018	92.8734
4	156.d	NT5028	Bifidobacterium longum subsp. longum	Supernatant	4	PFNA	Caffeine	36653	43046	0.851484	uM	18.4213	88.6366
4	154.d	NT5028	Bifidobacterium longum subsp. longum	Whole culture	1	PFNA	Caffeine	38589	43473	0.887654	uM	19.3943	93.3183
4	047.d	NT5028	Bifidobacterium longum subsp. longum	Whole culture	2	PFNA	Caffeine	38388	43376	0.885006	uM	19.2933	92.8323
4	036.d	NT5028	Bifidobacterium longum subsp. longum	Whole culture	3	PFNA	Caffeine	37267	44743	0.832912	uM	18.7299	90.1214
4	144.d	NT5028	Bifidobacterium longum subsp. longum	Whole culture	4	PFNA	Caffeine	38903	43294	0.898577	uM	19.5521	94.0777
4	046.d	Compound control	Compound control	Compound control	1	PFNA	Caffeine	41384	46719	0.885807	uM	20.7991	100.077
4	062.d	Compound control	Compound control	Compound control	2	PFNA	Caffeine	43216	47820	0.903722	uM	21.7198	104.508
4	130.d	Compound control	Compound control	Compound control	3	PFNA	Caffeine	43090	46739	0.921928	uM	21.6565	104.203
4	019.d	Compound control	Compound control	Compound control	4	PFNA	Caffeine	39087	47200	0.828114	uM	19.6446	94.5226
4	057.d	Compound control	Compound control	Compound control	5	PFNA	Caffeine	42678	47477	0.898919	uM	21.4494	103.207
4	150.d	Compound control	Compound control	Compound control	6	PFNA	Caffeine	43155	47695	0.904812	uM	21.6891	104.36
4	114.d	Compound control	Compound control	Compound control	7	PFNA	Caffeine	41320	46944	0.880198	uM	20.7669	99.9226
4	029.d	Compound control	Compound control	Compound control	8	PFNA	Caffeine	39397	48077	0.819456	uM	19.8004	95.2723
4	022.d	Compound control	Compound control	Compound control	9	PFNA	Caffeine	38858	47231	0.822722	uM	19.5295	93.9689
4	093.d	Compound control	Compound control	Compound control	10	PFNA	Caffeine	41091	47137	0.871736	uM	20.6518	99.3688
4	180.d	Compound control	Compound control	Compound control	11	PFNA	Caffeine	40318	47933	0.841132	uM	20.2633	97.4995
4	098.d	Compound control	Compound control	Compound control	12	PFNA	Caffeine	41411	47329	0.87496	uM	20.8126	100.143
4	177.d	KPG29	Escherichia coli Nissle 1917	Supernatant	1	PFNA	Caffeine	38373	46231	0.830027	uM	19.2858	92.796
4	155.d	KPG29	Escherichia coli Nissle 1917	Supernatant	2	PFNA	Caffeine	38146	46398	0.822148	uM	19.1717	92.247
4	175.d	KPG29	Escherichia coli Nissle 1917	Supernatant	3	PFNA	Caffeine	39724	45814	0.867071	uM	19.9648	96.0631
4	081.d	KPG29	Escherichia coli Nissle 1917	Supernatant	4	PFNA	Caffeine	39397	46557	0.84621	uM	19.8004	95.2723
4	091.d	KPG29	Escherichia coli Nissle 1917	Whole culture	1	PFNA	Caffeine	38878	46679	0.83288	uM	19.5396	94.0172
4	120.d	KPG29	Escherichia coli Nissle 1917	Whole culture	2	PFNA	Caffeine	40684	46485	0.875207	uM	20.4472	98.3846
4	086.d	KPG29	Escherichia coli Nissle 1917	Whole culture	3	PFNA	Caffeine	39391	47085	0.836593	uM	19.7974	95.2578
4	167.d	KPG29	Escherichia coli Nissle 1917	Whole culture	4	PFNA	Caffeine	39777	45706	0.87028	uM	19.9914	96.1912
4	151.d	NT5041	Lactobacillus acidophilus	Supernatant	1	PFNA	Caffeine	37831	43429	0.8711	uM	19.0134	91.4853
4	055.d	NT5041	Lactobacillus acidophilus	Supernatant	2	PFNA	Caffeine	36497	45767	0.797452	uM	18.3429	88.2593
4	041.d	NT5041	Lactobacillus acidophilus	Supernatant	3	PFNA	Caffeine	36724	44570	0.823962	uM	18.457	88.8083
4	079.d	NT5041	Lactobacillus acidophilus	Supernatant	4	PFNA	Caffeine	36876	44434	0.829905	uM	18.5334	89.1759
4	024.d	NT5041	Lactobacillus acidophilus	Whole culture	1	PFNA	Caffeine	37208	43724	0.850974	uM	18.7002	89.9787
4	142.d	NT5041	Lactobacillus acidophilus	Whole culture	2	PFNA	Caffeine	38844	44979	0.863603	uM	19.5225	93.935
4	168.d	NT5041	Lactobacillus acidophilus	Whole culture	3	PFNA	Caffeine	40094	43740	0.916644	uM	20.1507	96.9578
4	116.d	NT5041	Lactobacillus acidophilus	Whole culture	4	PFNA	Caffeine	40666	41834	0.97208	uM	20.4382	98.3411
4	117.d	KPG9	Lactobacillus crispatus	Supernatant	1	PFNA	Caffeine	36640	46649	0.78544	uM	18.4148	88.6051
4	067.d	KPG9	Lactobacillus crispatus	Supernatant	2	PFNA	Caffeine	36803	43658	0.842984	uM	18.4967	88.9993
4	025.d	KPG9	Lactobacillus crispatus	Supernatant	3	PFNA	Caffeine	32934	46510	0.708106	uM	16.5522	79.6431
4	141.d	KPG9	Lactobacillus crispatus	Supernatant	4	PFNA	Caffeine	36072	45815	0.78734	uM	18.1293	87.2316
4	134.d	KPG9	Lactobacillus crispatus	Whole culture	1	PFNA	Caffeine	39623	45936	0.86257	uM	19.914	95.8188
4	129.d	KPG9	Lactobacillus crispatus	Whole culture	2	PFNA	Caffeine	39227	45822	0.856074	uM	19.715	94.8612
4	082.d	KPG9	Lactobacillus crispatus	Whole culture	3	PFNA	Caffeine	39239	46802	0.838404	uM	19.721	94.8902
4	183.d	KPG9	Lactobacillus crispatus	Whole culture	4	PFNA	Caffeine	40155	45626	0.88009	uM	20.1814	97.1053
4	179.d	NT14075	Lactobacillus delbrueckii subsp. delbrueckii	Supernatant	1	PFNA	Caffeine	34654	45385	0.763556	uM	17.4166	83.8025
4	094.d	NT14075	Lactobacillus delbrueckii subsp. delbrueckii	Supernatant	2	PFNA	Caffeine	34731	45070	0.770601	uM	17.4553	83.9887
4	085.d	NT14075	Lactobacillus delbrueckii subsp. delbrueckii	Supernatant	3	PFNA	Caffeine	35134	45449	0.773042	uM	17.6579	84.9632
4	123.d	NT14075	Lactobacillus delbrueckii subsp. delbrueckii	Supernatant	4	PFNA	Caffeine	33784	45848	0.73687	uM	16.9794	81.6986
4	068.d	NT14075	Lactobacillus delbrueckii subsp. delbrueckii	Whole culture	1	PFNA	Caffeine	40270	44478	0.905391	uM	20.2392	97.3834
4	166.d	NT14075	Lactobacillus delbrueckii subsp. delbrueckii	Whole culture	2	PFNA	Caffeine	40232	45589	0.882494	uM	20.2201	97.2915
4	184.d	NT14075	Lactobacillus delbrueckii subsp. delbrueckii	Whole culture	3	PFNA	Caffeine	40667	45619	0.891449	uM	20.4387	98.3435
4	119.d	NT14075	Lactobacillus delbrueckii subsp. delbrueckii	Whole culture	4	PFNA	Caffeine	40451	44373	0.911613	uM	20.3301	97.8211
4	090.d	NT14076	Lactobacillus fermentum	Supernatant	1	PFNA	Caffeine	34420	45720	0.752843	uM	17.299	83.2366
4	030.d	NT14076	Lactobacillus fermentum	Supernatant	2	PFNA	Caffeine	33597	44572	0.753769	uM	16.8854	81.2464
4	065.d	NT14076	Lactobacillus fermentum	Supernatant	3	PFNA	Caffeine	34132	45276	0.753865	uM	17.1543	82.5401
4	037.d	NT14076	Lactobacillus fermentum	Supernatant	4	PFNA	Caffeine	32711	45395	0.720586	uM	16.4401	79.1038
4	043.d	NT14076	Lactobacillus fermentum	Whole culture	1	PFNA	Caffeine	38848	44326	0.876416	uM	19.5245	93.9447
4	044.d	NT14076	Lactobacillus fermentum	Whole culture	2	PFNA	Caffeine	39014	43906	0.88858	uM	19.6079	94.3461
4	054.d	NT14076	Lactobacillus fermentum	Whole culture	3	PFNA	Caffeine	40253	43975	0.915361	uM	20.2306	97.3423
4	056.d	NT14076	Lactobacillus fermentum	Whole culture	4	PFNA	Caffeine	39016	44779	0.871301	uM	19.6089	94.3509
4	061.d	NT5007	Lactobacillus gasseri	Supernatant	1	PFNA	Caffeine	46172	46054	1.00256	uM	23.2054	111.656
4	017.d	NT5007	Lactobacillus gasseri	Supernatant	2	PFNA	Caffeine	36143	45804	0.78908	uM	18.165	87.4033
4	159.d	NT5007	Lactobacillus gasseri	Supernatant	3	PFNA	Caffeine	37605	46256	0.812976	uM	18.8998	90.9388
4	049.d	NT5007	Lactobacillus gasseri	Supernatant	4	PFNA	Caffeine	37345	45901	0.813599	uM	18.7691	90.31
4	138.d	NT5007	Lactobacillus gasseri	Whole culture	1	PFNA	Caffeine	48127	45138	1.06622	uM	24.188	116.384
4	145.d	NT5007	Lactobacillus gasseri	Whole culture	2	PFNA	Caffeine	40508	45087	0.898441	uM	20.3588	97.959
4	143.d	NT5007	Lactobacillus gasseri	Whole culture	3	PFNA	Caffeine	39251	44792	0.876295	uM	19.727	94.9192
4	042.d	NT5007	Lactobacillus gasseri	Whole culture	4	PFNA	Caffeine	37551	45850	0.818997	uM	18.8726	90.8082
4	048.d	NT5042	Lactobacillus paracasei	Supernatant	1	PFNA	Caffeine	36463	46419	0.785519	uM	18.3258	88.1771
4	152.d	NT5042	Lactobacillus paracasei	Supernatant	2	PFNA	Caffeine	38053	46061	0.826144	uM	19.1249	92.0222
4	127.d	NT5042	Lactobacillus paracasei	Supernatant	3	PFNA	Caffeine	38975	45742	0.852062	uM	19.5883	94.2518
4	069.d	NT5042	Lactobacillus paracasei	Supernatant	4	PFNA	Caffeine	36335	47198	0.769842	uM	18.2615	87.8676
4	045.d	NT5042	Lactobacillus paracasei	Whole culture	1	PFNA	Caffeine	38678	45064	0.85829	uM	19.4391	93.5336
4	073.d	NT5042	Lactobacillus paracasei	Whole culture	2	PFNA	Caffeine	39509	45411	0.870031	uM	19.8567	95.5431
4	164.d	NT5042	Lactobacillus paracasei	Whole culture	3	PFNA	Caffeine	39898	44950	0.887608	uM	20.0522	96.4838
4	131.d	NT5042	Lactobacillus paracasei	Whole culture	4	PFNA	Caffeine	39289	45387	0.865644	uM	19.7461	95.0111
4	071.d	L_parental	Lactobacillus plantarum	Supernatant	1	PFNA	Caffeine	37392	45948	0.81379	uM	18.7927	90.4237
4	165.d	L_parental	Lactobacillus plantarum	Supernatant	2	PFNA	Caffeine	38491	45945	0.837763	uM	19.3451	93.0814
4	158.d	L_parental	Lactobacillus plantarum	Supernatant	3	PFNA	Caffeine	38687	45892	0.843001	uM	19.4436	93.5553
4	099.d	L_parental	Lactobacillus plantarum	Supernatant	4	PFNA	Caffeine	38257	45946	0.832651	uM	19.2275	92.5155
4	080.d	L_parental	Lactobacillus plantarum	Whole culture	1	PFNA	Caffeine	38676	46726	0.827719	uM	19.438	93.5287
4	038.d	L_parental	Lactobacillus plantarum	Whole culture	2	PFNA	Caffeine	36855	46224	0.797313	uM	18.5228	89.1251
4	087.d	L_parental	Lactobacillus plantarum	Whole culture	3	PFNA	Caffeine	39883	46228	0.862746	uM	20.0447	96.4476
4	132.d	L_parental	Lactobacillus plantarum	Whole culture	4	PFNA	Caffeine	39906	45950	0.868466	uM	20.0562	96.5032
4	121.d	NT14073	Lactobacillus ruminis	Supernatant	1	PFNA	Caffeine	34677	45092	0.769028	uM	17.4282	83.8581
4	157.d	NT14073	Lactobacillus ruminis	Supernatant	2	PFNA	Caffeine	34162	44721	0.763892	uM	17.1694	82.6127
4	023.d	NT14073	Lactobacillus ruminis	Supernatant	3	PFNA	Caffeine	32265	44287	0.728543	uM	16.216	78.0252
4	035.d	NT14073	Lactobacillus ruminis	Supernatant	4	PFNA	Caffeine	33498	45115	0.742502	uM	16.8357	81.007
4	146.d	NT14073	Lactobacillus ruminis	Whole culture	1	PFNA	Caffeine	38594	44833	0.860839	uM	19.3968	93.3304
4	072.d	NT14073	Lactobacillus ruminis	Whole culture	2	PFNA	Caffeine	37197	45065	0.825408	uM	18.6947	89.9521
4	053.d	NT14073	Lactobacillus ruminis	Whole culture	3	PFNA	Caffeine	37493	45912	0.816627	uM	18.8435	90.6679
4	176.d	NT14073	Lactobacillus ruminis	Whole culture	4	PFNA	Caffeine	37541	45321	0.828336	uM	18.8676	90.784
4	095.d	NT14074	Lactobacillus sakei subsp. sakei	Supernatant	1	PFNA	Caffeine	33903	45257	0.749122	uM	17.0392	81.9864
4	169.d	NT14074	Lactobacillus sakei subsp. sakei	Supernatant	2	PFNA	Caffeine	33522	44864	0.747192	uM	16.8477	81.065
4	066.d	NT14074	Lactobacillus sakei subsp. sakei	Supernatant	3	PFNA	Caffeine	34299	45552	0.752964	uM	17.2382	82.944
4	092.d	NT14074	Lactobacillus sakei subsp. sakei	Supernatant	4	PFNA	Caffeine	33670	44775	0.751982	uM	16.9221	81.4229
4	115.d	NT14074	Lactobacillus sakei subsp. sakei	Whole culture	1	PFNA	Caffeine	38035	44918	0.846765	uM	19.1159	91.9786
4	060.d	NT14074	Lactobacillus sakei subsp. sakei	Whole culture	2	PFNA	Caffeine	37694	45445	0.829442	uM	18.9445	91.154
4	097.d	NT14074	Lactobacillus sakei subsp. sakei	Whole culture	3	PFNA	Caffeine	37567	45450	0.826557	uM	18.8807	90.8469
4	059.d	NT14074	Lactobacillus sakei subsp. sakei	Whole culture	4	PFNA	Caffeine	38810	44993	0.862579	uM	19.5054	93.8528
4	074.d	NT14072	Lactobacillus salivarius	Supernatant	1	PFNA	Caffeine	33645	45790	0.734767	uM	16.9095	81.3624
4	133.d	NT14072	Lactobacillus salivarius	Supernatant	2	PFNA	Caffeine	34175	45842	0.745495	uM	17.1759	82.6441
4	181.d	NT14072	Lactobacillus salivarius	Supernatant	3	PFNA	Caffeine	33794	46067	0.733584	uM	16.9844	81.7228
4	026.d	NT14072	Lactobacillus salivarius	Supernatant	4	PFNA	Caffeine	33708	44770	0.752915	uM	16.9412	81.5148
4	034.d	NT14072	Lactobacillus salivarius	Whole culture	1	PFNA	Caffeine	36989	45824	0.807197	uM	18.5902	89.4491
4	075.d	NT14072	Lactobacillus salivarius	Whole culture	2	PFNA	Caffeine	37958	45892	0.827116	uM	19.0772	91.7924
4	021.d	NT14072	Lactobacillus salivarius	Whole culture	3	PFNA	Caffeine	35236	45355	0.776893	uM	17.7091	85.2099
4	182.d	NT14072	Lactobacillus salivarius	Whole culture	4	PFNA	Caffeine	37187	46267	0.803748	uM	18.6897	89.9279
5	127.d	SB-290	Acetobacter fabarum SB-290	Supernatant	1	PFNA	Caffeine	38005	44860	0.847191	uM	19.734	97.9788
5	113.d	SB-290	Acetobacter fabarum SB-290	Supernatant	2	PFNA	Caffeine	38290	44956	0.851722	uM	19.8819	98.7136
5	108.d	SB-290	Acetobacter fabarum SB-290	Supernatant	3	PFNA	Caffeine	36881	45675	0.807466	uM	19.1503	95.0811
5	049.d	SB-290	Acetobacter fabarum SB-290	Supernatant	4	PFNA	Caffeine	37321	47141	0.791689	uM	19.3788	96.2154
5	080.d	SB-290	Acetobacter fabarum SB-290	Whole culture	1	PFNA	Caffeine	40129	45441	0.883101	uM	20.8368	103.455
5	022.d	SB-290	Acetobacter fabarum SB-290	Whole culture	2	PFNA	Caffeine	39012	45910	0.84975	uM	20.2568	100.575
5	071.d	SB-290	Acetobacter fabarum SB-290	Whole culture	3	PFNA	Caffeine	40086	46186	0.867925	uM	20.8145	103.344
5	105.d	SB-290	Acetobacter fabarum SB-290	Whole culture	4	PFNA	Caffeine	39615	45633	0.868122	uM	20.5699	102.129
5	066.d	SB-373	Acetobacter fabarum SB-373	Supernatant	1	PFNA	Caffeine	38325	46880	0.817513	uM	19.9001	98.8038
5	144.d	SB-373	Acetobacter fabarum SB-373	Supernatant	2	PFNA	Caffeine	36526	44738	0.816442	uM	18.966	94.1659
5	030.d	SB-373	Acetobacter fabarum SB-373	Supernatant	3	PFNA	Caffeine	37047	45720	0.810302	uM	19.2365	95.509
5	053.d	SB-373	Acetobacter fabarum SB-373	Supernatant	4	PFNA	Caffeine	37710	45574	0.827445	uM	19.5808	97.2183
5	085.d	SB-373	Acetobacter fabarum SB-373	Whole culture	1	PFNA	Caffeine	41625	44044	0.945078	uM	21.6136	107.311
5	155.d	SB-373	Acetobacter fabarum SB-373	Whole culture	2	PFNA	Caffeine	40563	43305	0.936682	uM	21.0622	104.573
5	152.d	SB-373	Acetobacter fabarum SB-373	Whole culture	3	PFNA	Caffeine	40613	44225	0.918327	uM	21.0882	104.702
5	019.d	SB-373	Acetobacter fabarum SB-373	Whole culture	4	PFNA	Caffeine	39156	44974	0.870636	uM	20.3316	100.946
5	017.d	SB-48	Candida californica	Supernatant	1	PFNA	Caffeine	35867	46771	0.766864	uM	18.6238	92.4669
5	168.d	SB-48	Candida californica	Supernatant	2	PFNA	Caffeine	36451	45047	0.809177	uM	18.927	93.9725
5	062.d	SB-48	Candida californica	Supernatant	3	PFNA	Caffeine	36722	46156	0.795606	uM	19.0678	94.6712
5	061.d	SB-48	Candida californica	Supernatant	4	PFNA	Caffeine	36297	47218	0.768711	uM	18.8471	93.5755
5	054.d	SB-48	Candida californica	Whole culture	1	PFNA	Caffeine	38704	45830	0.844512	uM	20.0969	99.7809
5	161.d	SB-48	Candida californica	Whole culture	2	PFNA	Caffeine	37514	44812	0.837142	uM	19.479	96.713
5	107.d	SB-48	Candida californica	Whole culture	3	PFNA	Caffeine	38533	45889	0.8397	uM	20.0081	99.34
5	041.d	SB-48	Candida californica	Whole culture	4	PFNA	Caffeine	36886	47193	0.781599	uM	19.1529	95.094
5	047.d	Compound control	Compound control	Compound control	1	PFNA	Caffeine	39188	48294	0.811447	uM	20.3482	101.029
5	043.d	Compound control	Compound control	Compound control	2	PFNA	Caffeine	38924	48583	0.801186	uM	20.2111	100.348
5	165.d	Compound control	Compound control	Compound control	3	PFNA	Caffeine	40137	46361	0.865749	uM	20.841	103.475
5	069.d	Compound control	Compound control	Compound control	4	PFNA	Caffeine	38675	48205	0.802303	uM	20.0819	99.7061
5	149.d	Compound control	Compound control	Compound control	5	PFNA	Caffeine	38019	47918	0.793418	uM	19.7412	98.0149
5	156.d	Compound control	Compound control	Compound control	6	PFNA	Caffeine	39846	46446	0.857899	uM	20.6899	102.725
5	114.d	Compound control	Compound control	Compound control	7	PFNA	Caffeine	38926	47552	0.818599	uM	20.2122	100.353
5	143.d	Compound control	Compound control	Compound control	8	PFNA	Caffeine	38439	46954	0.818652	uM	19.9593	99.0977
5	046.d	Compound control	Compound control	Compound control	9	PFNA	Caffeine	39670	48488	0.818141	uM	20.5985	102.271
5	164.d	Compound control	Compound control	Compound control	10	PFNA	Caffeine	38948	46856	0.831228	uM	20.2236	100.41
5	137.d	Compound control	Compound control	Compound control	11	PFNA	Caffeine	38903	47474	0.819459	uM	20.2002	100.294
5	074.d	Compound control	Compound control	Compound control	12	PFNA	Caffeine	38059	48390	0.786505	uM	19.762	98.118
5	140.d	Compound control	Compound control	Compound control	13	PFNA	Caffeine	39669	46627	0.850773	uM	20.598	102.269
5	109.d	Compound control	Compound control	Compound control	14	PFNA	Caffeine	38185	47340	0.806612	uM	19.8274	98.4429
5	023.d	Compound control	Compound control	Compound control	15	PFNA	Caffeine	37576	48648	0.772406	uM	19.5112	96.8728
5	078.d	Compound control	Compound control	Compound control	16	PFNA	Caffeine	38444	48602	0.790996	uM	19.9619	99.1106
5	033.d	Compound control	Compound control	Compound control	17	PFNA	Caffeine	37868	48644	0.778472	uM	19.6628	97.6256
5	115.d	Compound control	Compound control	Compound control	18	PFNA	Caffeine	39603	47414	0.83526	uM	20.5637	102.099
5	167.d	Compound control	Compound control	Compound control	19	PFNA	Caffeine	37363	45957	0.812999	uM	19.4006	96.3237
5	065.d	Compound control	Compound control	Compound control	20	PFNA	Caffeine	38175	48432	0.788219	uM	19.8222	98.4171
5	081.d	SB-72	Kluyveromyces marxianus	Supernatant	1	PFNA	Caffeine	36494	45226	0.806925	uM	18.9494	94.0834
5	050.d	SB-72	Kluyveromyces marxianus	Supernatant	2	PFNA	Caffeine	36671	45092	0.813248	uM	19.0413	94.5397
5	122.d	SB-72	Kluyveromyces marxianus	Supernatant	3	PFNA	Caffeine	35858	44835	0.799777	uM	18.6191	92.4437
5	166.d	SB-72	Kluyveromyces marxianus	Supernatant	4	PFNA	Caffeine	36078	43651	0.82651	uM	18.7334	93.0109
5	134.d	SB-72	Kluyveromyces marxianus	Whole culture	1	PFNA	Caffeine	38332	43704	0.877082	uM	19.9038	98.8218
5	120.d	SB-72	Kluyveromyces marxianus	Whole culture	2	PFNA	Caffeine	37509	44187	0.84887	uM	19.4764	96.7001
5	116.d	SB-72	Kluyveromyces marxianus	Whole culture	3	PFNA	Caffeine	37618	43506	0.864662	uM	19.533	96.9811
5	032.d	SB-72	Kluyveromyces marxianus	Whole culture	4	PFNA	Caffeine	37072	45331	0.817807	uM	19.2495	95.5735
5	158.d	SB-152	Lactobacillus kefiri SB-152	Supernatant	1	PFNA	Caffeine	38519	44722	0.861299	uM	20.0009	99.3039
5	059.d	SB-152	Lactobacillus kefiri SB-152	Supernatant	2	PFNA	Caffeine	38174	45894	0.831786	uM	19.8217	98.4145
5	026.d	SB-152	Lactobacillus kefiri SB-152	Supernatant	3	PFNA	Caffeine	36872	46013	0.801339	uM	19.1457	95.0579
5	083.d	SB-152	Lactobacillus kefiri SB-152	Supernatant	4	PFNA	Caffeine	36524	46130	0.791762	uM	18.965	94.1607
5	172.d	SB-152	Lactobacillus kefiri SB-152	Whole culture	1	PFNA	Caffeine	39321	43053	0.913316	uM	20.4173	101.372
5	146.d	SB-152	Lactobacillus kefiri SB-152	Whole culture	2	PFNA	Caffeine	41408	42989	0.963223	uM	21.501	106.752
5	145.d	SB-152	Lactobacillus kefiri SB-152	Whole culture	3	PFNA	Caffeine	40138	43749	0.917461	uM	20.8415	103.478
5	174.d	SB-152	Lactobacillus kefiri SB-152	Whole culture	4	PFNA	Caffeine	39485	42971	0.918876	uM	20.5024	101.794
5	154.d	SB-227a	Lactobacillus kefiri SB-227a	Supernatant	1	PFNA	Caffeine	37165	44252	0.839849	uM	19.2978	95.8132
5	110.d	SB-227a	Lactobacillus kefiri SB-227a	Supernatant	2	PFNA	Caffeine	35308	46101	0.765884	uM	18.3336	91.0258
5	034.d	SB-227a	Lactobacillus kefiri SB-227a	Supernatant	3	PFNA	Caffeine	36199	46360	0.780824	uM	18.7962	93.3228
5	067.d	SB-227a	Lactobacillus kefiri SB-227a	Supernatant	4	PFNA	Caffeine	36720	46020	0.797914	uM	19.0667	94.666
5	021.d	SB-227a	Lactobacillus kefiri SB-227a	Whole culture	1	PFNA	Caffeine	38432	45128	0.851622	uM	19.9557	99.0796
5	073.d	SB-227a	Lactobacillus kefiri SB-227a	Whole culture	2	PFNA	Caffeine	38295	44916	0.852592	uM	19.8845	98.7264
5	170.d	SB-227a	Lactobacillus kefiri SB-227a	Whole culture	3	PFNA	Caffeine	39650	42925	0.923704	uM	20.5881	102.22
5	079.d	SB-227a	Lactobacillus kefiri SB-227a	Whole culture	4	PFNA	Caffeine	39718	44010	0.902477	uM	20.6234	102.395
5	151.d	SB-376	Lactobacillus kefiri SB-376	Supernatant	1	PFNA	Caffeine	36875	45119	0.817283	uM	19.1472	95.0656
5	142.d	SB-376	Lactobacillus kefiri SB-376	Supernatant	2	PFNA	Caffeine	36832	44220	0.832926	uM	19.1249	94.9548
5	138.d	SB-376	Lactobacillus kefiri SB-376	Supernatant	3	PFNA	Caffeine	36226	44323	0.817318	uM	18.8102	93.3925
5	024.d	SB-376	Lactobacillus kefiri SB-376	Supernatant	4	PFNA	Caffeine	34271	46117	0.743132	uM	17.7951	88.3524
5	139.d	SB-376	Lactobacillus kefiri SB-376	Whole culture	1	PFNA	Caffeine	39181	43431	0.902144	uM	20.3446	101.011
5	084.d	SB-376	Lactobacillus kefiri SB-376	Whole culture	2	PFNA	Caffeine	38379	44410	0.864197	uM	19.9282	98.943
5	129.d	SB-376	Lactobacillus kefiri SB-376	Whole culture	3	PFNA	Caffeine	39096	43576	0.897191	uM	20.3005	100.791
5	119.d	SB-376	Lactobacillus kefiri SB-376	Whole culture	4	PFNA	Caffeine	38305	44722	0.856514	uM	19.8897	98.7522
5	058.d	SB-150	Lactococcus lactis SB-150	Supernatant	1	PFNA	Caffeine	32061	46706	0.686443	uM	16.6476	82.6549
5	104.d	SB-150	Lactococcus lactis SB-150	Supernatant	2	PFNA	Caffeine	31969	45277	0.706076	uM	16.5998	82.4177
5	128.d	SB-150	Lactococcus lactis SB-150	Supernatant	3	PFNA	Caffeine	31774	46104	0.689181	uM	16.4985	81.915
5	029.d	SB-150	Lactococcus lactis SB-150	Supernatant	4	PFNA	Caffeine	31127	48478	0.642085	uM	16.1626	80.247
5	103.d	SB-150	Lactococcus lactis SB-150	Whole culture	1	PFNA	Caffeine	38167	44669	0.85444	uM	19.8181	98.3965
5	157.d	SB-150	Lactococcus lactis SB-150	Whole culture	2	PFNA	Caffeine	37659	44273	0.850609	uM	19.5543	97.0868
5	101.d	SB-150	Lactococcus lactis SB-150	Whole culture	3	PFNA	Caffeine	36645	45997	0.796682	uM	19.0278	94.4727
5	121.d	SB-150	Lactococcus lactis SB-150	Whole culture	4	PFNA	Caffeine	37417	45130	0.829094	uM	19.4286	96.4629
5	045.d	SB-17	Lactococcus lactis SB-17	Supernatant	1	PFNA	Caffeine	34332	46245	0.742394	uM	17.8268	88.5096
5	020.d	SB-17	Lactococcus lactis SB-17	Supernatant	2	PFNA	Caffeine	34208	46418	0.736955	uM	17.7624	88.19
5	173.d	SB-17	Lactococcus lactis SB-17	Supernatant	3	PFNA	Caffeine	35635	42022	0.848008	uM	18.5033	91.8688
5	042.d	SB-17	Lactococcus lactis SB-17	Supernatant	4	PFNA	Caffeine	34934	46005	0.759352	uM	18.1394	90.0616
5	044.d	SB-17	Lactococcus lactis SB-17	Whole culture	1	PFNA	Caffeine	38534	45646	0.844192	uM	20.0086	99.3426
5	117.d	SB-17	Lactococcus lactis SB-17	Whole culture	2	PFNA	Caffeine	39469	44020	0.896615	uM	20.4941	101.753
5	060.d	SB-17	Lactococcus lactis SB-17	Whole culture	3	PFNA	Caffeine	37740	45124	0.836362	uM	19.5964	97.2956
5	125.d	SB-17	Lactococcus lactis SB-17	Whole culture	4	PFNA	Caffeine	38442	44939	0.855426	uM	19.9609	99.1054
5	086.d	SB-261	Lactococcus lactis SB-261	Supernatant	1	PFNA	Caffeine	35348	45947	0.769321	uM	18.3543	91.1289
5	036.d	SB-261	Lactococcus lactis SB-261	Supernatant	2	PFNA	Caffeine	35305	46178	0.764542	uM	18.332	91.0181
5	056.d	SB-261	Lactococcus lactis SB-261	Supernatant	3	PFNA	Caffeine	34999	45802	0.764137	uM	18.1731	90.2292
5	132.d	SB-261	Lactococcus lactis SB-261	Supernatant	4	PFNA	Caffeine	35926	44673	0.804199	uM	18.6544	92.619
5	048.d	SB-261	Lactococcus lactis SB-261	Whole culture	1	PFNA	Caffeine	37873	45511	0.832172	uM	19.6654	97.6385
5	150.d	SB-261	Lactococcus lactis SB-261	Whole culture	2	PFNA	Caffeine	40190	43320	0.927747	uM	20.8685	103.612
5	133.d	SB-261	Lactococcus lactis SB-261	Whole culture	3	PFNA	Caffeine	39853	44115	0.903389	uM	20.6935	102.743
5	106.d	SB-261	Lactococcus lactis SB-261	Whole culture	4	PFNA	Caffeine	40211	44801	0.897547	uM	20.8794	103.666
5	072.d	SB-352	Lactococcus lactis SB-352	Supernatant	1	PFNA	Caffeine	35455	45575	0.777948	uM	18.4099	91.4048
5	126.d	SB-352	Lactococcus lactis SB-352	Supernatant	2	PFNA	Caffeine	35535	44449	0.799456	uM	18.4514	91.611
5	130.d	SB-352	Lactococcus lactis SB-352	Supernatant	3	PFNA	Caffeine	34207	43910	0.779025	uM	17.7619	88.1874
5	068.d	SB-352	Lactococcus lactis SB-352	Supernatant	4	PFNA	Caffeine	35485	43620	0.813503	uM	18.4255	91.4821
5	070.d	SB-352	Lactococcus lactis SB-352	Whole culture	1	PFNA	Caffeine	38748	44232	0.876017	uM	20.1198	99.8943
5	077.d	SB-352	Lactococcus lactis SB-352	Whole culture	2	PFNA	Caffeine	39342	44723	0.879682	uM	20.4282	101.426
5	055.d	SB-352	Lactococcus lactis SB-352	Whole culture	3	PFNA	Caffeine	38945	43896	0.887211	uM	20.222	100.402
5	162.d	SB-352	Lactococcus lactis SB-352	Whole culture	4	PFNA	Caffeine	39632	42339	0.936064	uM	20.5788	102.173
5	163.d	SB-230a	Leuconostoc mesenteroides	Supernatant	1	PFNA	Caffeine	32346	45474	0.711308	uM	16.7955	83.3896
5	141.d	SB-230a	Leuconostoc mesenteroides	Supernatant	2	PFNA	Caffeine	33585	45150	0.743854	uM	17.4389	86.5838
5	153.d	SB-230a	Leuconostoc mesenteroides	Supernatant	3	PFNA	Caffeine	33326	45405	0.733972	uM	17.3044	85.9161
5	118.d	SB-230a	Leuconostoc mesenteroides	Supernatant	4	PFNA	Caffeine	33693	46547	0.723849	uM	17.495	86.8623
5	031.d	SB-230a	Leuconostoc mesenteroides	Whole culture	1	PFNA	Caffeine	35721	45929	0.777744	uM	18.548	92.0905
5	025.d	SB-230a	Leuconostoc mesenteroides	Whole culture	2	PFNA	Caffeine	36743	45570	0.806298	uM	19.0787	94.7253
5	169.d	SB-230a	Leuconostoc mesenteroides	Whole culture	3	PFNA	Caffeine	37216	44856	0.829677	uM	19.3243	95.9447
5	037.d	SB-230a	Leuconostoc mesenteroides	Whole culture	4	PFNA	Caffeine	36641	46310	0.791211	uM	19.0257	94.4623
5	102.d	SB-353	Rhodotorula mucilaginosa	Supernatant	1	PFNA	Caffeine	36462	47142	0.77345	uM	18.9328	94.0009
5	038.d	SB-353	Rhodotorula mucilaginosa	Supernatant	2	PFNA	Caffeine	36572	48024	0.761536	uM	18.9899	94.2845
5	131.d	SB-353	Rhodotorula mucilaginosa	Supernatant	3	PFNA	Caffeine	36989	46109	0.802208	uM	19.2064	95.3595
5	171.d	SB-353	Rhodotorula mucilaginosa	Supernatant	4	PFNA	Caffeine	43176	47206	0.914629	uM	22.419	111.31
5	057.d	SB-353	Rhodotorula mucilaginosa	Whole culture	1	PFNA	Caffeine	35978	46957	0.76619	uM	18.6814	92.7531
5	035.d	SB-353	Rhodotorula mucilaginosa	Whole culture	2	PFNA	Caffeine	37454	47039	0.796233	uM	19.4479	96.5583
5	018.d	SB-353	Rhodotorula mucilaginosa	Whole culture	3	PFNA	Caffeine	36215	48243	0.750679	uM	18.8045	93.3641
5	082.d	SB-353	Rhodotorula mucilaginosa	Whole culture	4	PFNA	Caffeine	39246	47758	0.821768	uM	20.3783	101.178
6	199.d	NT5039	Actinomyces odontolyticus	Supernatant	1	PFNA	Caffeine	65238	15293	4.26587	uM	14.7098	84.1944
6	025.d	NT5039	Actinomyces odontolyticus	Supernatant	2	PFNA	Caffeine	65962	15608	4.22617	uM	14.8731	85.1287
6	126.d	NT5039	Actinomyces odontolyticus	Supernatant	3	PFNA	Caffeine	65792	15499	4.24492	uM	14.8347	84.9093
6	104.d	NT5039	Actinomyces odontolyticus	Supernatant	4	PFNA	Caffeine	65377	15309	4.27049	uM	14.7412	84.3737
6	207.d	NT5039	Actinomyces odontolyticus	Whole culture	1	PFNA	Caffeine	76465	14713	5.1971	uM	17.2413	98.6836
6	134.d	NT5039	Actinomyces odontolyticus	Whole culture	2	PFNA	Caffeine	74007	14910	4.96358	uM	16.687	95.5114
6	188.d	NT5039	Actinomyces odontolyticus	Whole culture	3	PFNA	Caffeine	75161	15462	4.86101	uM	16.9472	97.0007
6	103.d	NT5039	Actinomyces odontolyticus	Whole culture	4	PFNA	Caffeine	76273	14732	5.17737	uM	17.198	98.4358
6	167.d	NT5050	Bacteroides caccae	Supernatant	1	PFNA	Caffeine	43946	15798	2.78174	uM	9.90891	56.7155
6	086.d	NT5050	Bacteroides caccae	Supernatant	2	PFNA	Caffeine	42340	15878	2.66658	uM	9.54679	54.6428
6	061.d	NT5050	Bacteroides caccae	Supernatant	3	PFNA	Caffeine	43297	16059	2.69612	uM	9.76257	55.8779
6	151.d	NT5050	Bacteroides caccae	Supernatant	4	PFNA	Caffeine	42152	16057	2.62515	uM	9.5044	54.4002
6	069.d	NT5050	Bacteroides caccae	Whole culture	1	PFNA	Caffeine	76085	15685	4.85081	uM	17.1556	98.1932
6	174.d	NT5050	Bacteroides caccae	Whole culture	2	PFNA	Caffeine	74537	15400	4.84006	uM	16.8065	96.1954
6	197.d	NT5050	Bacteroides caccae	Whole culture	3	PFNA	Caffeine	75370	15167	4.96934	uM	16.9944	97.2704
6	024.d	NT5050	Bacteroides caccae	Whole culture	4	PFNA	Caffeine	75511	16779	4.50033	uM	17.0262	97.4524
6	191.d	NT5052	Bacteroides clarus	Supernatant	1	PFNA	Caffeine	49348	15020	3.28549	uM	11.1269	63.6872
6	079.d	NT5052	Bacteroides clarus	Supernatant	2	PFNA	Caffeine	50768	15024	3.37913	uM	11.4471	65.5198
6	162.d	NT5052	Bacteroides clarus	Supernatant	3	PFNA	Caffeine	49535	15006	3.30101	uM	11.1691	63.9285
6	139.d	NT5052	Bacteroides clarus	Supernatant	4	PFNA	Caffeine	48329	15803	3.05822	uM	10.8972	62.3721
6	084.d	NT5052	Bacteroides clarus	Whole culture	1	PFNA	Caffeine	77030	16203	4.75406	uM	17.3687	99.4128
6	168.d	NT5052	Bacteroides clarus	Whole culture	2	PFNA	Caffeine	76437	15460	4.94418	uM	17.235	98.6475
6	077.d	NT5052	Bacteroides clarus	Whole culture	3	PFNA	Caffeine	75830	15866	4.7794	uM	17.0981	97.8641
6	101.d	NT5052	Bacteroides clarus	Whole culture	4	PFNA	Caffeine	73925	15450	4.78479	uM	16.6685	95.4056
6	059.d	NT5049	Bacteroides dorei	Supernatant	1	PFNA	Caffeine	54883	15402	3.56337	uM	12.375	70.8305
6	149.d	NT5049	Bacteroides dorei	Supernatant	2	PFNA	Caffeine	56279	16440	3.4233	uM	12.6897	72.6321
6	200.d	NT5049	Bacteroides dorei	Supernatant	3	PFNA	Caffeine	53486	15771	3.39141	uM	12.06	69.0276
6	140.d	NT5049	Bacteroides dorei	Supernatant	4	PFNA	Caffeine	52347	15179	3.44865	uM	11.8032	67.5576
6	202.d	NT5049	Bacteroides dorei	Whole culture	1	PFNA	Caffeine	73440	15380	4.77503	uM	16.5592	94.7796
6	153.d	NT5049	Bacteroides dorei	Whole culture	2	PFNA	Caffeine	74407	15615	4.7651	uM	16.7772	96.0276
6	186.d	NT5049	Bacteroides dorei	Whole culture	3	PFNA	Caffeine	71616	15374	4.65825	uM	16.1479	92.4256
6	109.d	NT5049	Bacteroides dorei	Whole culture	4	PFNA	Caffeine	72299	15389	4.6981	uM	16.3019	93.3071
6	161.d	NT5055	Bacteroides stercoris	Supernatant	1	PFNA	Caffeine	53728	14869	3.61342	uM	12.1145	69.3399
6	023.d	NT5055	Bacteroides stercoris	Supernatant	2	PFNA	Caffeine	47611	15116	3.14971	uM	10.7353	61.4454
6	091.d	NT5055	Bacteroides stercoris	Supernatant	3	PFNA	Caffeine	46178	14944	3.09007	uM	10.4122	59.5961
6	212.d	NT5055	Bacteroides stercoris	Supernatant	4	PFNA	Caffeine	48945	15576	3.14233	uM	11.0361	63.1671
6	019.d	NT5055	Bacteroides stercoris	Whole culture	1	PFNA	Caffeine	80080	15513	5.16212	uM	18.0564	103.349
6	165.d	NT5055	Bacteroides stercoris	Whole culture	2	PFNA	Caffeine	76960	15222	5.05584	uM	17.3529	99.3224
6	017.d	NT5055	Bacteroides stercoris	Whole culture	3	PFNA	Caffeine	78335	15389	5.09032	uM	17.6629	101.097
6	062.d	NT5055	Bacteroides stercoris	Whole culture	4	PFNA	Caffeine	75483	15302	4.93288	uM	17.0198	97.4163
6	130.d	NT5005	Blautia hansenii	Supernatant	1	PFNA	Caffeine	59636	16011	3.72469	uM	13.4467	76.9646
6	152.d	NT5005	Blautia hansenii	Supernatant	2	PFNA	Caffeine	59391	15799	3.75916	uM	13.3914	76.6484
6	097.d	NT5005	Blautia hansenii	Supernatant	3	PFNA	Caffeine	58591	15969	3.66905	uM	13.2111	75.6159
6	142.d	NT5005	Blautia hansenii	Supernatant	4	PFNA	Caffeine	60069	15925	3.77199	uM	13.5443	77.5234
6	128.d	NT5005	Blautia hansenii	Whole culture	1	PFNA	Caffeine	72976	15462	4.7197	uM	16.4546	94.1808
6	110.d	NT5005	Blautia hansenii	Whole culture	2	PFNA	Caffeine	74854	16403	4.56343	uM	16.878	96.6045
6	204.d	NT5005	Blautia hansenii	Whole culture	3	PFNA	Caffeine	74287	16047	4.62934	uM	16.7502	95.8727
6	145.d	NT5005	Blautia hansenii	Whole culture	4	PFNA	Caffeine	75069	16308	4.6032	uM	16.9265	96.882
6	137.d	NT5069	Blautia obeum	Supernatant	1	PFNA	Caffeine	59978	15700	3.82025	uM	13.5238	77.4059
6	029.d	NT5069	Blautia obeum	Supernatant	2	PFNA	Caffeine	62291	15821	3.93724	uM	14.0453	80.391
6	187.d	NT5069	Blautia obeum	Supernatant	3	PFNA	Caffeine	61820	15834	3.90426	uM	13.9391	79.7832
6	090.d	NT5069	Blautia obeum	Supernatant	4	PFNA	Caffeine	62550	15169	4.12354	uM	14.1037	80.7253
6	068.d	NT5069	Blautia obeum	Whole culture	1	PFNA	Caffeine	69429	15363	4.51923	uM	15.6548	89.6031
6	205.d	NT5069	Blautia obeum	Whole culture	2	PFNA	Caffeine	72089	15312	4.70801	uM	16.2546	93.0361
6	150.d	NT5069	Blautia obeum	Whole culture	3	PFNA	Caffeine	71787	15204	4.72159	uM	16.1865	92.6463
6	175.d	NT5069	Blautia obeum	Whole culture	4	PFNA	Caffeine	74557	15354	4.85587	uM	16.8111	96.2212
6	163.d	Compound control	Compound control	Compound control	1	PFNA	Caffeine	79464	19410	4.09397	uM	17.9175	102.554
6	081.d	Compound control	Compound control	Compound control	2	PFNA	Caffeine	79126	19337	4.09195	uM	17.8413	102.118
6	179.d	Compound control	Compound control	Compound control	3	PFNA	Caffeine	78021	19326	4.0371	uM	17.5921	100.692
6	154.d	Compound control	Compound control	Compound control	4	PFNA	Caffeine	76949	18462	4.16797	uM	17.3504	99.3083
6	071.d	Compound control	Compound control	Compound control	5	PFNA	Caffeine	80020	19545	4.09414	uM	18.0428	103.272
6	018.d	Compound control	Compound control	Compound control	6	PFNA	Caffeine	78595	16745	4.69364	uM	17.7215	101.433
6	035.d	Compound control	Compound control	Compound control	7	PFNA	Caffeine	76325	19504	3.9133	uM	17.2097	98.5029
6	125.d	Compound control	Compound control	Compound control	8	PFNA	Caffeine	76913	18753	4.10137	uM	17.3423	99.2618
6	192.d	Compound control	Compound control	Compound control	9	PFNA	Caffeine	76085	18581	4.09477	uM	17.1556	98.1932
6	083.d	Compound control	Compound control	Compound control	11	PFNA	Caffeine	73625	17983	4.09414	uM	16.6009	95.0184
6	046.d	Compound control	Compound control	Compound control	12	PFNA	Caffeine	76035	19007	4.00037	uM	17.1443	98.1287
6	170.d	Compound control	Compound control	Compound control	20	PFNA	Caffeine	78052	18468	4.22634	uM	17.5991	100.732
6	143.d	NT5068	Eubacterium limosum	Supernatant	1	PFNA	Caffeine	65761	15045	4.37095	uM	14.8277	84.8693
6	045.d	NT5068	Eubacterium limosum	Supernatant	2	PFNA	Caffeine	63913	15169	4.2134	uM	14.4111	82.4844
6	198.d	NT5068	Eubacterium limosum	Supernatant	3	PFNA	Caffeine	64314	15795	4.07179	uM	14.5015	83.0019
6	043.d	NT5068	Eubacterium limosum	Supernatant	4	PFNA	Caffeine	64055	15070	4.2505	uM	14.4431	82.6676
6	033.d	NT5068	Eubacterium limosum	Whole culture	1	PFNA	Caffeine	73863	14884	4.96258	uM	16.6546	95.3255
6	203.d	NT5068	Eubacterium limosum	Whole culture	2	PFNA	Caffeine	71810	14679	4.89202	uM	16.1917	92.676
6	176.d	NT5068	Eubacterium limosum	Whole culture	3	PFNA	Caffeine	70924	15120	4.69074	uM	15.9919	91.5326
6	048.d	NT5068	Eubacterium limosum	Whole culture	4	PFNA	Caffeine	70516	15011	4.69762	uM	15.8999	91.006
6	178.d	NT5040	Eubacterium siraeum	Supernatant	1	PFNA	Caffeine	63806	13767	4.63471	uM	14.3869	82.3463
6	037.d	NT5040	Eubacterium siraeum	Supernatant	2	PFNA	Caffeine	63974	16562	3.8627	uM	14.4248	82.5631
6	093.d	NT5040	Eubacterium siraeum	Supernatant	3	PFNA	Caffeine	66293	15209	4.3588	uM	14.9477	85.5559
6	189.d	NT5040	Eubacterium siraeum	Supernatant	4	PFNA	Caffeine	68397	16203	4.22126	uM	15.4221	88.2713
6	190.d	NT5040	Eubacterium siraeum	Whole culture	1	PFNA	Caffeine	75118	15053	4.99023	uM	16.9375	96.9452
6	047.d	NT5040	Eubacterium siraeum	Whole culture	2	PFNA	Caffeine	73968	16102	4.59372	uM	16.6782	95.4611
6	201.d	NT5040	Eubacterium siraeum	Whole culture	3	PFNA	Caffeine	75669	15244	4.96385	uM	17.0618	97.6563
6	049.d	NT5040	Eubacterium siraeum	Whole culture	4	PFNA	Caffeine	77524	12851	6.03253	uM	17.48	100.05
6	021.d	NT5029	Fusobacterium nucleatum subsp. animalis	Supernatant	1	PFNA	Caffeine	54939	17435	3.15108	uM	12.3876	70.9028
6	107.d	NT5029	Fusobacterium nucleatum subsp. animalis	Supernatant	2	PFNA	Caffeine	54211	16170	3.35257	uM	12.2235	69.9632
6	106.d	NT5029	Fusobacterium nucleatum subsp. animalis	Supernatant	3	PFNA	Caffeine	57002	15532	3.66997	uM	12.8528	73.5652
6	166.d	NT5029	Fusobacterium nucleatum subsp. animalis	Supernatant	4	PFNA	Caffeine	55760	17087	3.2633	uM	12.5727	71.9623
6	129.d	NT5029	Fusobacterium nucleatum subsp. animalis	Whole culture	1	PFNA	Caffeine	74790	16186	4.62066	uM	16.8636	96.5219
6	041.d	NT5029	Fusobacterium nucleatum subsp. animalis	Whole culture	2	PFNA	Caffeine	73604	16022	4.59393	uM	16.5962	94.9913
6	094.d	NT5029	Fusobacterium nucleatum subsp. animalis	Whole culture	3	PFNA	Caffeine	71020	15264	4.65278	uM	16.0135	91.6564
6	206.d	NT5029	Fusobacterium nucleatum subsp. animalis	Whole culture	4	PFNA	Caffeine	74483	14916	4.9935	uM	16.7944	96.1257
6	057.d	NT5030	Fusobacterium nucleatum subsp. vincentii	Supernatant	1	PFNA	Caffeine	55174	15388	3.58552	uM	12.4406	71.206
6	030.d	NT5030	Fusobacterium nucleatum subsp. vincentii	Supernatant	2	PFNA	Caffeine	55445	16373	3.38637	uM	12.5017	71.5558
6	042.d	NT5030	Fusobacterium nucleatum subsp. vincentii	Supernatant	3	PFNA	Caffeine	56613	15959	3.5474	uM	12.7651	73.0632
6	054.d	NT5030	Fusobacterium nucleatum subsp. vincentii	Supernatant	4	PFNA	Caffeine	56186	15759	3.56533	uM	12.6688	72.5121
6	127.d	NT5030	Fusobacterium nucleatum subsp. vincentii	Whole culture	1	PFNA	Caffeine	74861	16137	4.63909	uM	16.8796	96.6135
6	138.d	NT5030	Fusobacterium nucleatum subsp. vincentii	Whole culture	2	PFNA	Caffeine	74720	15180	4.92227	uM	16.8478	96.4316
6	180.d	NT5030	Fusobacterium nucleatum subsp. vincentii	Whole culture	3	PFNA	Caffeine	77015	15499	4.96903	uM	17.3653	99.3934
6	055.d	NT5030	Fusobacterium nucleatum subsp. vincentii	Whole culture	4	PFNA	Caffeine	74004	15196	4.86997	uM	16.6864	95.5075
6	105.d	NT5015	Parvimonas micra	Supernatant	1	PFNA	Caffeine	63664	15244	4.17633	uM	14.3549	82.163
6	133.d	NT5015	Parvimonas micra	Supernatant	2	PFNA	Caffeine	63133	15101	4.18072	uM	14.2352	81.4777
6	177.d	NT5015	Parvimonas micra	Supernatant	3	PFNA	Caffeine	62816	15225	4.12585	uM	14.1637	81.0686
6	074.d	NT5015	Parvimonas micra	Supernatant	4	PFNA	Caffeine	63015	15807	3.98652	uM	14.2086	81.3254
6	185.d	NT5015	Parvimonas micra	Whole culture	1	PFNA	Caffeine	77180	15035	5.13336	uM	17.4025	99.6064
6	032.d	NT5015	Parvimonas micra	Whole culture	2	PFNA	Caffeine	75081	15125	4.96403	uM	16.9292	96.8975
6	089.d	NT5015	Parvimonas micra	Whole culture	3	PFNA	Caffeine	76385	14898	5.1272	uM	17.2232	98.5804
6	092.d	NT5015	Parvimonas micra	Whole culture	4	PFNA	Caffeine	73999	15122	4.89347	uM	16.6852	95.5011
6	082.d	NT5020	Prevotella melaninogenica	Supernatant	1	PFNA	Caffeine	39561	15274	2.59009	uM	8.92018	51.0563
6	058.d	NT5020	Prevotella melaninogenica	Supernatant	2	PFNA	Caffeine	37966	14903	2.54754	uM	8.56054	48.9979
6	144.d	NT5020	Prevotella melaninogenica	Supernatant	3	PFNA	Caffeine	38224	15824	2.41557	uM	8.61872	49.3308
6	022.d	NT5020	Prevotella melaninogenica	Supernatant	4	PFNA	Caffeine	38711	15292	2.53145	uM	8.72853	49.9593
6	060.d	NT5020	Prevotella melaninogenica	Whole culture	1	PFNA	Caffeine	73885	15352	4.81273	uM	16.6595	95.3539
6	210.d	NT5020	Prevotella melaninogenica	Whole culture	2	PFNA	Caffeine	74864	15930	4.69956	uM	16.8803	96.6174
6	066.d	NT5020	Prevotella melaninogenica	Whole culture	3	PFNA	Caffeine	73875	15215	4.85541	uM	16.6573	95.341
6	108.d	NT5020	Prevotella melaninogenica	Whole culture	4	PFNA	Caffeine	73434	15384	4.7734	uM	16.5578	94.7719
6	036.d	NT5008	Pseudoflavonifractor capillosus	Supernatant	1	PFNA	Caffeine	62788	13145	4.77657	uM	14.1574	81.0325
6	182.d	NT5008	Pseudoflavonifractor capillosus	Supernatant	2	PFNA	Caffeine	62258	15782	3.94487	uM	14.0379	80.3485
6	096.d	NT5008	Pseudoflavonifractor capillosus	Supernatant	3	PFNA	Caffeine	62216	15480	4.01912	uM	14.0284	80.2943
6	164.d	NT5008	Pseudoflavonifractor capillosus	Supernatant	4	PFNA	Caffeine	60721	15783	3.84724	uM	13.6913	78.3648
6	173.d	NT5008	Pseudoflavonifractor capillosus	Whole culture	1	PFNA	Caffeine	74848	15845	4.72376	uM	16.8767	96.5968
6	020.d	NT5008	Pseudoflavonifractor capillosus	Whole culture	2	PFNA	Caffeine	75683	16014	4.72605	uM	17.0649	97.6744
6	050.d	NT5008	Pseudoflavonifractor capillosus	Whole culture	3	PFNA	Caffeine	75548	14909	5.06727	uM	17.0345	97.5002
6	131.d	NT5008	Pseudoflavonifractor capillosus	Whole culture	4	PFNA	Caffeine	72999	15089	4.8379	uM	16.4598	94.2105
6	141.d	NT5012	Roseburia inulinivorans	Supernatant	1	PFNA	Caffeine	53628	15442	3.47287	uM	12.092	69.2108
6	078.d	NT5012	Roseburia inulinivorans	Supernatant	2	PFNA	Caffeine	54435	15296	3.55877	uM	12.274	70.2523
6	102.d	NT5012	Roseburia inulinivorans	Supernatant	3	PFNA	Caffeine	54372	15669	3.47004	uM	12.2598	70.171
6	211.d	NT5012	Roseburia inulinivorans	Supernatant	4	PFNA	Caffeine	53276	16081	3.31298	uM	12.0126	68.7565
6	095.d	NT5012	Roseburia inulinivorans	Whole culture	1	PFNA	Caffeine	74446	15547	4.78845	uM	16.786	96.078
6	038.d	NT5012	Roseburia inulinivorans	Whole culture	2	PFNA	Caffeine	73870	15131	4.88203	uM	16.6561	95.3346
6	155.d	NT5012	Roseburia inulinivorans	Whole culture	3	PFNA	Caffeine	75132	14731	5.10026	uM	16.9407	96.9633
6	156.d	NT5012	Roseburia inulinivorans	Whole culture	4	PFNA	Caffeine	72466	15148	4.78387	uM	16.3396	93.5226
6	044.d	NT5045	Ruminococcus bromii	Supernatant	1	PFNA	Caffeine	64554	15805	4.0844	uM	14.5556	83.3116
6	193.d	NT5045	Ruminococcus bromii	Supernatant	2	PFNA	Caffeine	64162	15687	4.09014	uM	14.4672	82.8057
6	085.d	NT5045	Ruminococcus bromii	Supernatant	3	PFNA	Caffeine	64653	15783	4.09637	uM	14.5779	83.4394
6	158.d	NT5045	Ruminococcus bromii	Supernatant	4	PFNA	Caffeine	65252	15288	4.26818	uM	14.713	84.2124
6	181.d	NT5045	Ruminococcus bromii	Whole culture	1	PFNA	Caffeine	75942	14296	5.31212	uM	17.1233	98.0086
6	026.d	NT5045	Ruminococcus bromii	Whole culture	2	PFNA	Caffeine	77437	15767	4.91133	uM	17.4604	99.9381
6	157.d	NT5045	Ruminococcus bromii	Whole culture	3	PFNA	Caffeine	74672	15562	4.79835	uM	16.837	96.3696
6	098.d	NT5045	Ruminococcus bromii	Whole culture	4	PFNA	Caffeine	74102	15061	4.92012	uM	16.7085	95.634
7	148.d	NT5053	Bacteroides coprocola	Supernatant	1	PFNA	Caffeine	49394	14231	3.47087	uM	11.5759	60.2943
7	022.d	NT5053	Bacteroides coprocola	Supernatant	2	PFNA	Caffeine	47755	15260	3.12942	uM	11.1918	58.2936
7	016.d	NT5053	Bacteroides coprocola	Supernatant	3	PFNA	Caffeine	48987	15007	3.26428	uM	11.4805	59.7975
7	081.d	NT5053	Bacteroides coprocola	Supernatant	4	PFNA	Caffeine	48781	15190	3.21139	uM	11.4322	59.546
7	066.d	NT5053	Bacteroides coprocola	Whole culture	1	PFNA	Caffeine	80083	14871	5.38518	uM	18.7681	97.7558
7	139.d	NT5053	Bacteroides coprocola	Whole culture	2	PFNA	Caffeine	74864	14456	5.17875	uM	17.545	91.385
7	100.d	NT5053	Bacteroides coprocola	Whole culture	3	PFNA	Caffeine	77825	15035	5.17626	uM	18.2389	94.9995
7	113.d	NT5053	Bacteroides coprocola	Whole culture	4	PFNA	Caffeine	78189	14688	5.32333	uM	18.3242	95.4438
7	117.d	KPG8	Bacteroides eggerthii	Supernatant	1	PFNA	Caffeine	39582	14397	2.74932	uM	9.27637	48.317
7	025.d	KPG8	Bacteroides eggerthii	Supernatant	2	PFNA	Caffeine	38272	14205	2.69426	uM	8.96936	46.7179
7	104.d	KPG8	Bacteroides eggerthii	Supernatant	3	PFNA	Caffeine	39119	14180	2.75874	uM	9.16786	47.7518
7	156.d	KPG8	Bacteroides eggerthii	Supernatant	4	PFNA	Caffeine	39456	14455	2.72957	uM	9.24684	48.1632
7	048.d	KPG8	Bacteroides eggerthii	Whole culture	1	PFNA	Caffeine	76142	14176	5.37119	uM	17.8445	92.9451
7	035.d	KPG8	Bacteroides eggerthii	Whole culture	2	PFNA	Caffeine	73237	14147	5.17686	uM	17.1637	89.399
7	131.d	KPG8	Bacteroides eggerthii	Whole culture	3	PFNA	Caffeine	74173	14055	5.27734	uM	17.3831	90.5416
7	154.d	KPG8	Bacteroides eggerthii	Whole culture	4	PFNA	Caffeine	72681	14670	4.9544	uM	17.0334	88.7203
7	040.d	KPG19	Bacteroides xylanisolvens	Supernatant	1	PFNA	Caffeine	45252	14275	3.17002	uM	10.6052	55.2382
7	105.d	KPG19	Bacteroides xylanisolvens	Supernatant	2	PFNA	Caffeine	44613	14527	3.07104	uM	10.4554	54.4582
7	103.d	KPG19	Bacteroides xylanisolvens	Supernatant	3	PFNA	Caffeine	44712	14987	2.98339	uM	10.4786	54.5791
7	108.d	KPG19	Bacteroides xylanisolvens	Supernatant	4	PFNA	Caffeine	44237	14002	3.15933	uM	10.3673	53.9993
7	138.d	KPG19	Bacteroides xylanisolvens	Whole culture	1	PFNA	Caffeine	79377	14252	5.56953	uM	18.6027	96.894
7	151.d	KPG19	Bacteroides xylanisolvens	Whole culture	2	PFNA	Caffeine	79487	14700	5.40728	uM	18.6284	97.0283
7	021.d	KPG19	Bacteroides xylanisolvens	Whole culture	3	PFNA	Caffeine	77808	14376	5.41235	uM	18.235	94.9787
7	059.d	KPG19	Bacteroides xylanisolvens	Whole culture	4	PFNA	Caffeine	81302	14001	5.80687	uM	19.0538	99.2438
7	018.d	KPG24	Butyrivibrio crossotus	Supernatant	1	PFNA	Caffeine	47326	13756	3.44039	uM	11.0912	57.7699
7	137.d	KPG24	Butyrivibrio crossotus	Supernatant	2	PFNA	Caffeine	47246	14192	3.32906	uM	11.0725	57.6723
7	054.d	KPG24	Butyrivibrio crossotus	Supernatant	3	PFNA	Caffeine	47262	13975	3.3819	uM	11.0762	57.6918
7	121.d	KPG24	Butyrivibrio crossotus	Supernatant	4	PFNA	Caffeine	48191	14520	3.31894	uM	11.294	58.8258
7	162.d	KPG24	Butyrivibrio crossotus	Whole culture	1	PFNA	Caffeine	72788	14759	4.93177	uM	17.0585	88.8509
7	023.d	KPG24	Butyrivibrio crossotus	Whole culture	2	PFNA	Caffeine	73189	14634	5.0013	uM	17.1525	89.3404
7	055.d	KPG24	Butyrivibrio crossotus	Whole culture	3	PFNA	Caffeine	72925	14363	5.07728	uM	17.0906	89.0181
7	157.d	KPG24	Butyrivibrio crossotus	Whole culture	4	PFNA	Caffeine	74931	14645	5.11649	uM	17.5607	91.4668
7	145.d	NT5083	Clostridium difficile	Supernatant	1	PFNA	Caffeine	53747	15163	3.54462	uM	12.5961	65.6079
7	155.d	NT5083	Clostridium difficile	Supernatant	2	PFNA	Caffeine	53053	15207	3.48872	uM	12.4334	64.7608
7	036.d	NT5083	Clostridium difficile	Supernatant	3	PFNA	Caffeine	52947	14826	3.57123	uM	12.4086	64.6314
7	049.d	NT5083	Clostridium difficile	Supernatant	4	PFNA	Caffeine	52567	15176	3.46382	uM	12.3195	64.1675
7	140.d	NT5083	Clostridium difficile	Whole culture	1	PFNA	Caffeine	75717	14694	5.15292	uM	17.7449	92.4263
7	024.d	NT5083	Clostridium difficile	Whole culture	2	PFNA	Caffeine	75699	14676	5.15801	uM	17.7407	92.4043
7	115.d	NT5083	Clostridium difficile	Whole culture	3	PFNA	Caffeine	77705	14246	5.45451	uM	18.2108	94.853
7	109.d	NT5083	Clostridium difficile	Whole culture	4	PFNA	Caffeine	75101	14786	5.0792	uM	17.6005	91.6743
7	060.d	NT5088	Clostridium hylemonae	Supernatant	1	PFNA	Caffeine	60475	14051	4.30396	uM	14.1728	73.8207
7	120.d	NT5088	Clostridium hylemonae	Supernatant	2	PFNA	Caffeine	58338	13818	4.22188	uM	13.672	71.2121
7	056.d	NT5088	Clostridium hylemonae	Supernatant	3	PFNA	Caffeine	57721	14192	4.06715	uM	13.5274	70.4589
7	065.d	NT5088	Clostridium hylemonae	Supernatant	4	PFNA	Caffeine	61212	14210	4.30767	uM	14.3455	74.7203
7	142.d	NT5088	Clostridium hylemonae	Whole culture	1	PFNA	Caffeine	74805	14243	5.25205	uM	17.5312	91.313
7	128.d	NT5088	Clostridium hylemonae	Whole culture	2	PFNA	Caffeine	70613	14344	4.92282	uM	16.5487	86.1959
7	107.d	NT5088	Clostridium hylemonae	Whole culture	3	PFNA	Caffeine	71592	14404	4.97029	uM	16.7782	87.391
7	071.d	NT5088	Clostridium hylemonae	Whole culture	4	PFNA	Caffeine	74326	14061	5.28597	uM	17.4189	90.7283
7	127.d	NT5087	Clostridium scindens	Supernatant	1	PFNA	Caffeine	51334	14417	3.56066	uM	12.0305	62.6624
7	046.d	NT5087	Clostridium scindens	Supernatant	2	PFNA	Caffeine	51032	14263	3.57793	uM	11.9598	62.2938
7	078.d	NT5087	Clostridium scindens	Supernatant	3	PFNA	Caffeine	51549	14297	3.60558	uM	12.0809	62.9249
7	106.d	NT5087	Clostridium scindens	Supernatant	4	PFNA	Caffeine	53183	14176	3.75162	uM	12.4639	64.9195
7	064.d	NT5087	Clostridium scindens	Whole culture	1	PFNA	Caffeine	72996	13983	5.22034	uM	17.1072	89.1048
7	141.d	NT5087	Clostridium scindens	Whole culture	2	PFNA	Caffeine	73955	13643	5.42073	uM	17.332	90.2754
7	068.d	NT5087	Clostridium scindens	Whole culture	3	PFNA	Caffeine	73681	13390	5.50269	uM	17.2678	89.941
7	073.d	NT5087	Clostridium scindens	Whole culture	4	PFNA	Caffeine	74495	13081	5.6949	uM	17.4585	90.9346
7	029.d	Compound control	Compound control	Compound control	1	PFNA	Caffeine	80592	17610	4.57649	uM	18.8874	98.3771
7	114.d	Compound control	Compound control	Compound control	2	PFNA	Caffeine	83183	17977	4.62719	uM	19.4946	101.54
7	158.d	Compound control	Compound control	Compound control	3	PFNA	Caffeine	83058	18096	4.58985	uM	19.4653	101.387
7	045.d	Compound control	Compound control	Compound control	4	PFNA	Caffeine	83540	18429	4.53307	uM	19.5783	101.976
7	041.d	Compound control	Compound control	Compound control	5	PFNA	Caffeine	80219	17379	4.61586	uM	18.8	97.9218
7	130.d	Compound control	Compound control	Compound control	6	PFNA	Caffeine	81884	18953	4.32037	uM	19.1902	99.9542
7	082.d	Compound control	Compound control	Compound control	7	PFNA	Caffeine	81286	17673	4.59945	uM	19.05	99.2243
7	031.d	Compound control	Compound control	Compound control	8	PFNA	Caffeine	84353	17846	4.72672	uM	19.7688	102.968
7	080.d	Compound control	Compound control	Compound control	9	PFNA	Caffeine	80746	17984	4.48988	uM	18.9235	98.5651
7	044.d	Compound control	Compound control	Compound control	10	PFNA	Caffeine	86383	18415	4.6909	uM	20.2446	105.446
7	017.d	Compound control	Compound control	Compound control	11	PFNA	Caffeine	81959	15698	5.22098	uM	19.2078	100.046
7	102.d	Compound control	Compound control	Compound control	12	PFNA	Caffeine	80597	18268	4.41192	uM	18.8886	98.3832
7	085.d	KPG1	Enterococcus faecalis	Supernatant	1	PFNA	Caffeine	65018	14549	4.4689	uM	15.2375	79.3662
7	032.d	KPG1	Enterococcus faecalis	Supernatant	2	PFNA	Caffeine	60978	14770	4.1285	uM	14.2907	74.4347
7	069.d	KPG1	Enterococcus faecalis	Supernatant	3	PFNA	Caffeine	63328	14718	4.30276	uM	14.8414	77.3033
7	118.d	KPG1	Enterococcus faecalis	Supernatant	4	PFNA	Caffeine	65792	14720	4.46957	uM	15.4189	80.311
7	144.d	KPG1	Enterococcus faecalis	Whole culture	1	PFNA	Caffeine	75252	14666	5.13105	uM	17.6359	91.8587
7	119.d	KPG1	Enterococcus faecalis	Whole culture	2	PFNA	Caffeine	73933	14790	4.99885	uM	17.3268	90.2486
7	101.d	KPG1	Enterococcus faecalis	Whole culture	3	PFNA	Caffeine	73954	14769	5.00738	uM	17.3317	90.2742
7	058.d	KPG1	Enterococcus faecalis	Whole culture	4	PFNA	Caffeine	71924	10670	6.74077	uM	16.856	87.7962
7	057.d	NT5081	Odoribacter splanchnicus	Supernatant	1	PFNA	Caffeine	43826	15492	2.82894	uM	10.271	53.4976
7	116.d	NT5081	Odoribacter splanchnicus	Supernatant	2	PFNA	Caffeine	44261	15819	2.79796	uM	10.3729	54.0286
7	053.d	NT5081	Odoribacter splanchnicus	Supernatant	3	PFNA	Caffeine	44371	15097	2.93906	uM	10.3987	54.1628
7	136.d	NT5081	Odoribacter splanchnicus	Supernatant	4	PFNA	Caffeine	43740	15595	2.80475	uM	10.2508	53.3926
7	152.d	NT5081	Odoribacter splanchnicus	Whole culture	1	PFNA	Caffeine	79143	16362	4.837	uM	18.5478	96.6083
7	079.d	NT5081	Odoribacter splanchnicus	Whole culture	2	PFNA	Caffeine	78173	15822	4.94078	uM	18.3205	95.4243
7	052.d	NT5081	Odoribacter splanchnicus	Whole culture	3	PFNA	Caffeine	76953	16051	4.79428	uM	18.0346	93.935
7	083.d	NT5081	Odoribacter splanchnicus	Whole culture	4	PFNA	Caffeine	76630	16439	4.66148	uM	17.9589	93.5408
7	150.d	NT5074	Parabacteroides distasonis	Supernatant	1	PFNA	Caffeine	50634	14756	3.43142	uM	11.8665	61.808
7	163.d	NT5074	Parabacteroides distasonis	Supernatant	2	PFNA	Caffeine	52929	14865	3.56065	uM	12.4044	64.6094
7	034.d	NT5074	Parabacteroides distasonis	Supernatant	3	PFNA	Caffeine	49138	15980	3.07497	uM	11.5159	59.9818
7	037.d	NT5074	Parabacteroides distasonis	Supernatant	4	PFNA	Caffeine	49302	15454	3.19024	uM	11.5543	60.182
7	070.d	NT5074	Parabacteroides distasonis	Whole culture	1	PFNA	Caffeine	72460	14772	4.90523	uM	16.9816	88.4505
7	061.d	NT5074	Parabacteroides distasonis	Whole culture	2	PFNA	Caffeine	72539	15128	4.79502	uM	17.0001	88.547
7	072.d	NT5074	Parabacteroides distasonis	Whole culture	3	PFNA	Caffeine	75034	14624	5.13088	uM	17.5848	91.5926
7	043.d	NT5074	Parabacteroides distasonis	Whole culture	4	PFNA	Caffeine	73619	15661	4.70079	uM	17.2532	89.8653
7	047.d	KPG14	Phocaeicola coprocola	Supernatant	1	PFNA	Caffeine	32998	13574	2.43097	uM	7.73336	40.28
7	159.d	KPG14	Phocaeicola coprocola	Supernatant	2	PFNA	Caffeine	34286	13437	2.55161	uM	8.03521	41.8523
7	143.d	KPG14	Phocaeicola coprocola	Supernatant	3	PFNA	Caffeine	34091	13261	2.57077	uM	7.98951	41.6142
7	077.d	KPG14	Phocaeicola coprocola	Supernatant	4	PFNA	Caffeine	33861	13636	2.48321	uM	7.93561	41.3335
7	084.d	KPG14	Phocaeicola coprocola	Whole culture	1	PFNA	Caffeine	78540	14039	5.59442	uM	18.4065	95.8723
7	033.d	KPG14	Phocaeicola coprocola	Whole culture	2	PFNA	Caffeine	80015	13404	5.96949	uM	18.7522	97.6728
7	153.d	KPG14	Phocaeicola coprocola	Whole culture	3	PFNA	Caffeine	81416	13699	5.94321	uM	19.0805	99.3829
7	019.d	KPG14	Phocaeicola coprocola	Whole culture	4	PFNA	Caffeine	79108	14039	5.63487	uM	18.5396	96.5656
7	132.d	KPG12	Prevotella copri	Supernatant	1	PFNA	Caffeine	39747	14256	2.78809	uM	9.31504	48.5184
7	030.d	KPG12	Prevotella copri	Supernatant	2	PFNA	Caffeine	38625	14458	2.67153	uM	9.05209	47.1488
7	161.d	KPG12	Prevotella copri	Supernatant	3	PFNA	Caffeine	39162	14583	2.68546	uM	9.17794	47.8043
7	020.d	KPG12	Prevotella copri	Supernatant	4	PFNA	Caffeine	38821	14560	2.66628	uM	9.09802	47.388
7	126.d	KPG12	Prevotella copri	Whole culture	1	PFNA	Caffeine	79845	14324	5.57421	uM	18.7123	97.4653
7	042.d	KPG12	Prevotella copri	Whole culture	2	PFNA	Caffeine	78358	14408	5.43851	uM	18.3638	95.6501
7	133.d	KPG12	Prevotella copri	Whole culture	3	PFNA	Caffeine	80109	14559	5.50237	uM	18.7742	97.7875
7	125.d	KPG12	Prevotella copri	Whole culture	4	PFNA	Caffeine	78612	14988	5.245	uM	18.4234	95.9602
7	149.d	NT5079	Roseburia hominis	Supernatant	1	PFNA	Caffeine	53313	11548	4.61664	uM	12.4943	65.0782
7	112.d	NT5079	Roseburia hominis	Supernatant	2	PFNA	Caffeine	43933	8373	5.24698	uM	10.2961	53.6282
7	124.d	NT5079	Roseburia hominis	Supernatant	3	PFNA	Caffeine	52141	12131	4.29816	uM	12.2197	63.6475
7	076.d	NT5079	Roseburia hominis	Supernatant	4	PFNA	Caffeine	46021	10594	4.34406	uM	10.7854	56.1769
7	028.d	NT5079	Roseburia hominis	Whole culture	1	PFNA	Caffeine	72710	14063	5.17031	uM	17.0402	88.7557
7	129.d	NT5079	Roseburia hominis	Whole culture	2	PFNA	Caffeine	72954	14207	5.13507	uM	17.0974	89.0535
7	160.d	NT5079	Roseburia hominis	Whole culture	3	PFNA	Caffeine	72737	14129	5.14806	uM	17.0465	88.7887
7	067.d	NT5079	Roseburia hominis	Whole culture	4	PFNA	Caffeine	72909	13816	5.27714	uM	17.0868	88.9986
8	019.d	NT5021	Akkermansia muniniphila	Supernatant	1	PFNA	Caffeine	68093	14702	4.63155	uM	15.9608	85.5493
8	069.d	NT5021	Akkermansia muniniphila	Supernatant	2	PFNA	Caffeine	66762	14864	4.49152	uM	15.6488	83.8771
8	037.d	NT5021	Akkermansia muniniphila	Supernatant	3	PFNA	Caffeine	69570	14135	4.92183	uM	16.307	87.405
8	041.d	NT5021	Akkermansia muniniphila	Supernatant	4	PFNA	Caffeine	68349	14507	4.71145	uM	16.0208	85.871
8	023.d	NT5021	Akkermansia muniniphila	Whole culture	1	PFNA	Caffeine	78658	14872	5.289	uM	18.4372	98.8228
8	044.d	NT5021	Akkermansia muniniphila	Whole culture	2	PFNA	Caffeine	74613	14782	5.04756	uM	17.4891	93.7408
8	030.d	NT5021	Akkermansia muniniphila	Whole culture	3	PFNA	Caffeine	77763	15309	5.07956	uM	18.2274	97.6983
8	035.d	NT5021	Akkermansia muniniphila	Whole culture	4	PFNA	Caffeine	75774	15255	4.96716	uM	17.7612	95.1994
8	021.d	KPG25	Clostridium sporogenes	Supernatant	1	PFNA	Caffeine	62058	17672	3.51166	uM	14.5462	77.9672
8	055.d	KPG25	Clostridium sporogenes	Supernatant	2	PFNA	Caffeine	59141	16626	3.55714	uM	13.8625	74.3024
8	064.d	KPG25	Clostridium sporogenes	Supernatant	3	PFNA	Caffeine	59109	17155	3.44558	uM	13.855	74.2622
8	061.d	KPG25	Clostridium sporogenes	Supernatant	4	PFNA	Caffeine	59701	17095	3.49231	uM	13.9938	75.006
8	034.d	KPG25	Clostridium sporogenes	Whole culture	1	PFNA	Caffeine	75779	18450	4.10726	uM	17.7624	95.2057
8	046.d	KPG25	Clostridium sporogenes	Whole culture	2	PFNA	Caffeine	73242	17869	4.09883	uM	17.1677	92.0183
8	025.d	KPG25	Clostridium sporogenes	Whole culture	3	PFNA	Caffeine	73808	17976	4.10592	uM	17.3004	92.7294
8	060.d	KPG25	Clostridium sporogenes	Whole culture	4	PFNA	Caffeine	71209	18299	3.89141	uM	16.6912	89.4642
8	022.d	Compound control	Compound control	Compound control	1	PFNA	Caffeine	81255	18354	4.4271	uM	19.046	102.086
8	049.d	Compound control	Compound control	Compound control	2	PFNA	Caffeine	73271	16669	4.39564	uM	17.1745	92.0548
8	059.d	Compound control	Compound control	Compound control	3	PFNA	Caffeine	77548	18482	4.19587	uM	18.177	97.4282
8	047.d	Compound control	Compound control	Compound control	4	PFNA	Caffeine	72901	18771	3.8837	uM	17.0878	91.5899
8	058.d	Compound control	Compound control	Compound control	5	PFNA	Caffeine	74584	18505	4.03048	uM	17.4823	93.7044
8	028.d	Compound control	Compound control	Compound control	6	PFNA	Caffeine	78693	19041	4.13282	uM	18.4454	98.8668
8	043.d	Compound control	Compound control	Compound control	7	PFNA	Caffeine	77192	19027	4.05697	uM	18.0936	96.981
8	040.d	Compound control	Compound control	Compound control	8	PFNA	Caffeine	74636	19000	3.92821	uM	17.4945	93.7697
8	048.d	Compound control	Compound control	Compound control	9	PFNA	Caffeine	81335	18403	4.41966	uM	19.0647	102.186
8	042.d	Compound control	Compound control	Compound control	10	PFNA	Caffeine	81364	18522	4.39283	uM	19.0715	102.223
8	020.d	Compound control	Compound control	Compound control	11	PFNA	Caffeine	76979	18277	4.2118	uM	18.0437	96.7134
8	067.d	Compound control	Compound control	Compound control	12	PFNA	Caffeine	81029	17939	4.51692	uM	18.993	101.802
8	018.d	Compound control	Compound control	Compound control	13	PFNA	Caffeine	80497	17712	4.54477	uM	18.8683	101.133
8	053.d	Compound control	Compound control	Compound control	14	PFNA	Caffeine	80916	14713	5.49963	uM	18.9665	101.66
8	033.d	Compound control	Compound control	Compound control	15	PFNA	Caffeine	83221	18053	4.60982	uM	19.5068	104.556
8	056.d	Compound control	Compound control	Compound control	16	PFNA	Caffeine	81683	17670	4.62269	uM	19.1463	102.623
8	068.d	KPG26	Gordonibacter urolithofaciens	Supernatant	1	PFNA	Caffeine	67395	16086	4.18967	uM	15.7972	84.6724
8	016.d	KPG26	Gordonibacter urolithofaciens	Supernatant	2	PFNA	Caffeine	71219	16805	4.23796	uM	16.6935	89.4767
8	070.d	KPG26	Gordonibacter urolithofaciens	Supernatant	3	PFNA	Caffeine	64155	16227	3.9536	uM	15.0378	80.6018
8	066.d	KPG26	Gordonibacter urolithofaciens	Supernatant	4	PFNA	Caffeine	69035	16410	4.20689	uM	16.1816	86.7328
8	017.d	KPG26	Gordonibacter urolithofaciens	Whole culture	1	PFNA	Caffeine	73577	16808	4.3775	uM	17.2463	92.4392
8	036.d	KPG26	Gordonibacter urolithofaciens	Whole culture	2	PFNA	Caffeine	74065	16706	4.43344	uM	17.3606	93.0523
8	032.d	KPG26	Gordonibacter urolithofaciens	Whole culture	3	PFNA	Caffeine	71878	15230	4.7195	uM	16.848	90.3047
8	065.d	KPG26	Gordonibacter urolithofaciens	Whole culture	4	PFNA	Caffeine	70370	17489	4.02367	uM	16.4945	88.4101
8	031.d	KPG27	Klebsiella aerogenes	Supernatant	1	PFNA	Caffeine	63154	16701	3.78145	uM	14.8031	79.3442
8	057.d	KPG27	Klebsiella aerogenes	Supernatant	2	PFNA	Caffeine	60885	17589	3.46154	uM	14.2713	76.4935
8	071.d	KPG27	Klebsiella aerogenes	Supernatant	3	PFNA	Caffeine	60258	16726	3.60265	uM	14.1243	75.7058
8	045.d	KPG27	Klebsiella aerogenes	Supernatant	4	PFNA	Caffeine	63970	16842	3.79824	uM	14.9944	80.3694
8	024.d	KPG27	Klebsiella aerogenes	Whole culture	1	PFNA	Caffeine	73181	17926	4.08239	uM	17.1534	91.9417
8	054.d	KPG27	Klebsiella aerogenes	Whole culture	2	PFNA	Caffeine	72392	17480	4.14142	uM	16.9685	90.9504
8	052.d	KPG27	Klebsiella aerogenes	Whole culture	3	PFNA	Caffeine	73805	17408	4.23972	uM	17.2997	92.7257
8	029.d	KPG27	Klebsiella aerogenes	Whole culture	4	PFNA	Caffeine	77013	17610	4.37325	uM	18.0516	96.7561
1	pfna_099.d	0.15		Curve		PFNA	Ibuprofen	16149	567872	0.0284377	uM	0.173719
1	pfna_100.d	0.3125		Curve		PFNA	Ibuprofen	30089	563284	0.0534171	uM	0.324339
1	pfna_101.d	0.625		Curve		PFNA	Ibuprofen	61918	577154	0.107282	uM	0.670556
1	pfna_102.d	1.25		Curve		PFNA	Ibuprofen	113880	551231	0.206592	uM	1.24266
1	pfna_103.d	2.5		Curve		PFNA	Ibuprofen	233532	594688	0.392697	uM	2.59256
1	pfna_104.d	5		Curve		PFNA	Ibuprofen	419741	574951	0.730047	uM	4.78354
1	pfna_105.d	10		Curve		PFNA	Ibuprofen	846210	589535	1.43539	uM	10.2153
1	pfna_106.d	20		Curve		PFNA	Ibuprofen	1514975	562091	2.69525	uM	19.8929
1	pfna_107.d	40		Curve		PFNA	Ibuprofen	2673871	593145	4.50796	uM	40.0174
3	223.d	40		Curve		PFNA	Caffeine	501842	68961	7.27719	uM	38.9378
3	224.d	20		Curve		PFNA	Caffeine	278158	78746	3.53234	uM	21.5822
3	225.d	10		Curve		PFNA	Caffeine	131802	86278	1.52764	uM	10.2265
3	226.d	5		Curve		PFNA	Caffeine	75149	91220	0.823822	uM	5.8308
3	227.d	2.5		Curve		PFNA	Caffeine	34798	91579	0.379978	uM	2.69997
3	228.d	1.25		Curve		PFNA	Caffeine	10069	77837	0.12936	uM	0.781252
3	229.d	0.625		Curve		PFNA	Caffeine	3418	64902	0.052664	uM	0.265202
3	230.d	0.313		Curve		PFNA	Caffeine	1868	64357	0.0290256	uM	0.144938
3	231.d	0.125		Curve		PFNA	Caffeine	986	65252	0.0151106	uM	0.0765036
3	232.d	0		Curve		PFNA	Caffeine	2	93125	2.14765e-05	uM	0.00015518
4	005.d	40		Curve		PFNA	Caffeine	68701	44869	1.53115	uM	34.5282
4	006.d	20		Curve		PFNA	Caffeine	36723	49292	0.745009	uM	18.4565
4	007.d	10		Curve		PFNA	Caffeine	19092	51154	0.373226	uM	9.59539
4	008.d	5		Curve		PFNA	Caffeine	9967	54095	0.18425	uM	5.00928
4	009.d	2.5		Curve		PFNA	Caffeine	4738	54572	0.0868211	uM	2.38126
4	010.d	1.25		Curve		PFNA	Caffeine	2522	55092	0.045778	uM	1.26752
4	011.d	0.625		Curve		PFNA	Caffeine	1194	54393	0.0219514	uM	0.600089
4	012.d	0.3125		Curve		PFNA	Caffeine	662	55098	0.012015	uM	0.332712
4	013.d	0.156		Curve		PFNA	Caffeine	299	54900	0.00544627	uM	0.150273
4	014.d	0		Curve		PFNA	Caffeine	13	65783	0.000197619	uM	0.00653363
4	102.d	40		Curve		PFNA	Caffeine	79802	46016	1.73422	uM	40.1074
4	103.d	20		Curve		PFNA	Caffeine	43716	50749	0.861416	uM	21.9711
4	104.d	10		Curve		PFNA	Caffeine	22182	52733	0.420647	uM	11.1484
4	105.d	5		Curve		PFNA	Caffeine	12044	55853	0.215637	uM	6.05316
4	106.d	2.5		Curve		PFNA	Caffeine	5750	56170	0.102368	uM	2.88987
4	107.d	1.25		Curve		PFNA	Caffeine	3021	56542	0.0534293	uM	1.51831
4	108.d	0.625		Curve		PFNA	Caffeine	1433	56652	0.0252948	uM	0.720207
4	109.d	0.3125		Curve		PFNA	Caffeine	737	56521	0.0130394	uM	0.370406
4	110.d	0.156		Curve		PFNA	Caffeine	372	56127	0.00662783	uM	0.186962
4	111.d	0		Curve		PFNA	Caffeine	20	69122	0.000289343	uM	0.0100517
4	187.d	40		Curve		PFNA	Caffeine	82270	47364	1.73697	uM	41.3478
4	188.d	20		Curve		PFNA	Caffeine	45311	51557	0.878853	uM	22.7727
4	189.d	10		Curve		PFNA	Caffeine	23712	53734	0.441285	uM	11.9173
4	190.d	5		Curve		PFNA	Caffeine	12756	56653	0.22516	uM	6.411
4	191.d	2.5		Curve		PFNA	Caffeine	6038	57881	0.104317	uM	3.03462
4	192.d	1.25		Curve		PFNA	Caffeine	3185	57223	0.0556594	uM	1.60074
4	193.d	0.625		Curve		PFNA	Caffeine	1528	57495	0.0265762	uM	0.767953
4	194.d	0.3125		Curve		PFNA	Caffeine	785	58205	0.0134868	uM	0.394531
4	195.d	0.156		Curve		PFNA	Caffeine	393	58386	0.00673107	uM	0.197517
4	196.d	0		Curve		PFNA	Caffeine	20	71991	0.000277813	uM	0.0100517
5	005.d	40		Curve		PFNA	Caffeine	69891	44683	1.56415	uM	36.2906
5	006.d	20		Curve		PFNA	Caffeine	36993	50102	0.738354	uM	19.2085
5	007.d	10		Curve		PFNA	Caffeine	18292	52291	0.349812	uM	9.49805
5	008.d	5		Curve		PFNA	Caffeine	9530	54535	0.17475	uM	4.94842
5	009.d	2.5		Curve		PFNA	Caffeine	5147	54183	0.0949929	uM	2.67256
5	010.d	1.25		Curve		PFNA	Caffeine	4458	69794	0.0638737	uM	2.3148
5	011.d	0.625		Curve		PFNA	Caffeine	1394	54930	0.0253778	uM	0.723829
5	012.d	0.3125		Curve		PFNA	Caffeine	699	54776	0.0127611	uM	0.362953
5	013.d	0.156		Curve		PFNA	Caffeine	354	54696	0.00647214	uM	0.183813
5	014.d	0		Curve		PFNA	Caffeine	12	56989	0.000210567	uM	0.00623096
5	089.d	40		Curve		PFNA	Caffeine	74666	45015	1.65869	uM	38.77
5	090.d	20		Curve		PFNA	Caffeine	40961	49654	0.824929	uM	21.2688
5	091.d	10		Curve		PFNA	Caffeine	21066	51687	0.407569	uM	10.9384
5	092.d	5		Curve		PFNA	Caffeine	10989	54648	0.201087	uM	5.706
5	093.d	2.5		Curve		PFNA	Caffeine	5742	54571	0.105221	uM	2.98151
5	094.d	1.25		Curve		PFNA	Caffeine	5265	71971	0.0731545	uM	2.73383
5	095.d	0.625		Curve		PFNA	Caffeine	1663	56004	0.0296943	uM	0.863507
5	096.d	0.3125		Curve		PFNA	Caffeine	880	53444	0.0164658	uM	0.456937
5	097.d	0.156		Curve		PFNA	Caffeine	375	54788	0.00684456	uM	0.194717
5	098.d	0		Curve		PFNA	Caffeine	14	56565	0.000247503	uM	0.00726945
5	177.d	40		Curve		PFNA	Caffeine	79874	44105	1.811	uM	41.4743
5	178.d	20		Curve		PFNA	Caffeine	43959	48382	0.908582	uM	22.8256
5	179.d	10		Curve		PFNA	Caffeine	21506	50639	0.424692	uM	11.1669
5	180.d	5		Curve		PFNA	Caffeine	11524	54501	0.211446	uM	5.98379
5	181.d	2.5		Curve		PFNA	Caffeine	5934	53424	0.111074	uM	3.08121
5	182.d	1.25		Curve		PFNA	Caffeine	5961	72992	0.0816665	uM	3.09523
5	183.d	0.625		Curve		PFNA	Caffeine	1815	57464	0.031585	uM	0.942432
5	184.d	0.3125		Curve		PFNA	Caffeine	941	56784	0.0165716	uM	0.488611
5	185.d	0.156		Curve		PFNA	Caffeine	386	54696	0.00705719	uM	0.200429
5	186.d	0		Curve		PFNA	Caffeine	16	57157	0.000279931	uM	0.00830794
6	005.d	40		Curve		PFNA	Caffeine	166518	14144	11.773	uM	37.5463
6	006.d	20		Curve		PFNA	Caffeine	89543	15906	5.62951	uM	20.1901
6	007.d	10		Curve		PFNA	Caffeine	51800	18234	2.84085	uM	11.6798
6	008.d	5		Curve		PFNA	Caffeine	25988	22013	1.18058	uM	5.85975
6	009.d	2.5		Curve		PFNA	Caffeine	13543	23923	0.566108	uM	3.05366
6	010.d	1.25		Curve		PFNA	Caffeine	6968	24374	0.285878	uM	1.57114
6	011.d	0.625		Curve		PFNA	Caffeine	3508	24686	0.142105	uM	0.790981
6	012.d	0.3125		Curve		PFNA	Caffeine	1717	23658	0.0725759	uM	0.387148
6	013.d	0.156		Curve		PFNA	Caffeine	929	24589	0.0377811	uM	0.20947
6	014.d	0		Curve		PFNA	Caffeine	19	24964	0.000761096	uM	0.0042841
6	113.d	40		Curve		PFNA	Caffeine	169557	13806	12.2814	uM	38.2316
6	114.d	20		Curve		PFNA	Caffeine	93921	16821	5.58356	uM	21.1772
6	115.d	10		Curve		PFNA	Caffeine	52863	20245	2.61116	uM	11.9195
6	116.d	5		Curve		PFNA	Caffeine	26855	21513	1.24831	uM	6.05524
6	117.d	2.5		Curve		PFNA	Caffeine	13724	22814	0.60156	uM	3.09448
6	118.d	1.25		Curve		PFNA	Caffeine	7319	23946	0.305646	uM	1.65028
6	119.d	0.625		Curve		PFNA	Caffeine	3527	23899	0.147579	uM	0.795265
6	120.d	0.3125		Curve		PFNA	Caffeine	1804	23577	0.0765152	uM	0.406764
6	121.d	0.156		Curve		PFNA	Caffeine	926	22008	0.0420756	uM	0.208794
6	122.d	0		Curve		PFNA	Caffeine	7	22430	0.000312082	uM	0.00157835
6	215.d	40		Curve		PFNA	Caffeine	174219	13980	12.462	uM	39.2828
6	216.d	20		Curve		PFNA	Caffeine	99525	17664	5.63434	uM	22.4408
6	217.d	10		Curve		PFNA	Caffeine	55584	19588	2.83766	uM	12.533
6	218.d	5		Curve		PFNA	Caffeine	29238	22337	1.30895	uM	6.59256
6	219.d	2.5		Curve		PFNA	Caffeine	13857	21609	0.641261	uM	3.12447
6	220.d	1.25		Curve		PFNA	Caffeine	7859	21844	0.359778	uM	1.77204
6	221.d	0.625		Curve		PFNA	Caffeine	3780	25185	0.150089	uM	0.852311
6	222.d	0.3125		Curve		PFNA	Caffeine	1962	23539	0.083351	uM	0.44239
6	223.d	0.156		Curve		PFNA	Caffeine	1009	20255	0.0498149	uM	0.227509
6	224.d	0		Curve		PFNA	Caffeine	21	23755	0.000884024	uM	0.00473506
7	005.d	40		Curve		PFNA	Caffeine	160400	13050	12.2912	uM	37.5911
7	006.d	20		Curve		PFNA	Caffeine	89915	16425	5.47428	uM	21.0723
7	007.d	10		Curve		PFNA	Caffeine	46839	19009	2.46404	uM	10.9771
7	008.d	5		Curve		PFNA	Caffeine	23409	21568	1.08536	uM	5.48609
7	009.d	2.5		Curve		PFNA	Caffeine	10675	21753	0.490737	uM	2.50177
7	010.d	1.25		Curve		PFNA	Caffeine	4514	21300	0.211925	uM	1.05789
7	011.d	0.625		Curve		PFNA	Caffeine	1802	21517	0.0837477	uM	0.422314
7	012.d	0.3125		Curve		PFNA	Caffeine	640	23670	0.0270384	uM	0.149989
7	013.d	0.156		Curve		PFNA	Caffeine	344	23154	0.014857	uM	0.0806193
7	014.d	0		Curve		PFNA	Caffeine	9	22075	0.000407701	uM	0.00210922
7	088.d	40		Curve		PFNA	Caffeine	162802	13531	12.0318	uM	38.154
7	089.d	20		Curve		PFNA	Caffeine	89291	16324	5.46992	uM	20.9261
7	090.d	10		Curve		PFNA	Caffeine	49485	18993	2.60543	uM	11.5972
7	091.d	5		Curve		PFNA	Caffeine	24101	21604	1.11558	uM	5.64827
7	092.d	2.5		Curve		PFNA	Caffeine	11026	21910	0.503241	uM	2.58403
7	093.d	1.25		Curve		PFNA	Caffeine	4666	23197	0.201147	uM	1.09352
7	094.d	0.625		Curve		PFNA	Caffeine	1851	22458	0.0824205	uM	0.433797
7	095.d	0.3125		Curve		PFNA	Caffeine	659	23413	0.0281468	uM	0.154442
7	096.d	0.156		Curve		PFNA	Caffeine	363	22820	0.0159071	uM	0.0850721
7	097.d	0		Curve		PFNA	Caffeine	14	22378	0.000625614	uM	0.00328102
7	166.d	40		Curve		PFNA	Caffeine	171159	13422	12.7521	uM	40.1125
7	167.d	20		Curve		PFNA	Caffeine	95033	16422	5.78693	uM	22.2718
7	168.d	10		Curve		PFNA	Caffeine	51071	19269	2.65042	uM	11.9689
7	169.d	5		Curve		PFNA	Caffeine	24959	21602	1.1554	uM	5.84935
7	170.d	2.5		Curve		PFNA	Caffeine	11304	22033	0.513049	uM	2.64919
7	171.d	1.25		Curve		PFNA	Caffeine	4893	23059	0.212195	uM	1.14672
7	172.d	0.625		Curve		PFNA	Caffeine	1968	22694	0.086719	uM	0.461217
7	173.d	0.3125		Curve		PFNA	Caffeine	676	23431	0.0288507	uM	0.158426
7	174.d	0.156		Curve		PFNA	Caffeine	369	24048	0.0153443	uM	0.0864782
7	175.d	0		Curve		PFNA	Caffeine	19	23403	0.000811862	uM	0.00445281
8	005.d	40		Curve		PFNA	Caffeine	163471	13124	12.4559	uM	38.3172
8	006.d	20		Curve		PFNA	Caffeine	100332	16397	6.11892	uM	23.5176
8	007.d	10		Curve		PFNA	Caffeine	45288	17627	2.56924	uM	10.6154
8	008.d	5		Curve		PFNA	Caffeine	19804	18813	1.05268	uM	4.64201
8	009.d	2.5		Curve		PFNA	Caffeine	10290	19176	0.536608	uM	2.41195
8	010.d	1.25		Curve		PFNA	Caffeine	3583	19490	0.183838	uM	0.839846
8	011.d	0.625		Curve		PFNA	Caffeine	1341	20141	0.0665806	uM	0.314327
8	012.d	0.3125		Curve		PFNA	Caffeine	512	21203	0.0241475	uM	0.120011
8	013.d	0.156		Curve		PFNA	Caffeine	224	21181	0.0105755	uM	0.052505
8	014.d	0		Curve		PFNA	Caffeine	12	23083	0.000519863	uM	0.00281277
8	074.d	40		Curve		PFNA	Caffeine	160572	13823	11.6163	uM	37.6377
8	075.d	20		Curve		PFNA	Caffeine	97998	17021	5.75748	uM	22.9705
8	076.d	10		Curve		PFNA	Caffeine	43201	18407	2.34699	uM	10.1262
8	077.d	5		Curve		PFNA	Caffeine	19300	19271	1.0015	uM	4.52387
8	078.d	2.5		Curve		PFNA	Caffeine	9901	19845	0.498917	uM	2.32077
8	079.d	1.25		Curve		PFNA	Caffeine	3694	20796	0.17763	uM	0.865864
8	080.d	0.625		Curve		PFNA	Caffeine	1276	21041	0.0606435	uM	0.299091
8	081.d	0.3125		Curve		PFNA	Caffeine	515	22134	0.0232674	uM	0.120715
8	082.d	0.156		Curve		PFNA	Caffeine	230	21084	0.0109087	uM	0.0539114
8	083.d	0		Curve		PFNA	Caffeine	13	23097	0.000562844	uM	0.00304717
1	pfna_003.d			QC		PFNA	Ibuprofen	2179452	667038	3.26736	uM	30.9115
1	pfna_004.d			QC		PFNA	Ibuprofen	2208500	608286	3.63069	uM	31.425
1	pfna_027.d			QC		PFNA	Ibuprofen	2189422	667020	3.28239	uM	31.0874
1	pfna_028.d			QC		PFNA	Ibuprofen	2236262	627703	3.56261	uM	31.9184
1	pfna_051.d			QC		PFNA	Ibuprofen	2114113	615164	3.43667	uM	29.766
1	pfna_052.d			QC		PFNA	Ibuprofen	2228231	619957	3.59417	uM	31.7754
1	pfna_075.d			QC		PFNA	Ibuprofen	2195816	650358	3.37632	uM	31.2004
1	pfna_076.d			QC		PFNA	Ibuprofen	2197232	608569	3.61049	uM	31.2255
1	pfna_097.d			QC		PFNA	Ibuprofen	2132162	639968	3.33167	uM	30.0811
1	pfna_098.d			QC		PFNA	Ibuprofen	2226342	617746	3.60398	uM	31.7418
3	003.d			QC		PFNA	Caffeine	82681	49472	1.67127	uM	6.4152
3	004.d			QC		PFNA	Caffeine	81419	48895	1.66518	uM	6.31729
3	016.d			QC		PFNA	Caffeine	74042	49752	1.48822	uM	5.74491
3	028.d			QC		PFNA	Caffeine	75897	50241	1.51066	uM	5.88883
3	040.d			QC		PFNA	Caffeine	77320	51225	1.50942	uM	5.99924
3	052.d			QC		PFNA	Caffeine	78868	50466	1.56279	uM	6.11935
3	064.d			QC		PFNA	Caffeine	79470	51794	1.53435	uM	6.16606
3	076.d			QC		PFNA	Caffeine	81069	52615	1.5408	uM	6.29013
3	088.d			QC		PFNA	Caffeine	80057	52973	1.51128	uM	6.21161
3	100.d			QC		PFNA	Caffeine	81912	51434	1.59257	uM	6.35554
3	112.d			QC		PFNA	Caffeine	82114	52428	1.56622	uM	6.37121
3	124.d			QC		PFNA	Caffeine	84883	52934	1.60356	uM	6.58606
3	136.d			QC		PFNA	Caffeine	87119	53941	1.61508	uM	6.75955
3	148.d			QC		PFNA	Caffeine	89932	53768	1.67259	uM	6.97781
3	160.d			QC		PFNA	Caffeine	89019	54175	1.64317	uM	6.90697
3	172.d			QC		PFNA	Caffeine	90283	54517	1.65605	uM	7.00504
3	184.d			QC		PFNA	Caffeine	90666	55194	1.64268	uM	7.03476
3	196.d			QC		PFNA	Caffeine	91239	55788	1.63546	uM	7.07922
3	208.d			QC		PFNA	Caffeine	92280	55931	1.64989	uM	7.15999
3	221.d			QC		PFNA	Caffeine	230388	80461	2.86335	uM	17.8758
3	222.d			QC		PFNA	Caffeine	252879	80118	3.15633	uM	19.6208
3	233.d			QC		PFNA	Caffeine	273358	78050	3.50234	uM	21.2098
4	003.d			QC		PFNA	Caffeine	33772	46883	0.720346	uM	16.9734
4	004.d			QC		PFNA	Caffeine	33325	46448	0.717469	uM	16.7487
4	016.d			QC		PFNA	Caffeine	33505	47772	0.701352	uM	16.8392
4	028.d			QC		PFNA	Caffeine	36038	47438	0.759686	uM	18.1122
4	040.d			QC		PFNA	Caffeine	35157	47520	0.739836	uM	17.6694
4	052.d			QC		PFNA	Caffeine	37571	47900	0.784363	uM	18.8827
4	064.d			QC		PFNA	Caffeine	37630	48428	0.77703	uM	18.9123
4	077.d			QC		PFNA	Caffeine	38346	49077	0.781344	uM	19.2722
4	089.d			QC		PFNA	Caffeine	38718	49080	0.788875	uM	19.4592
4	101.d			QC		PFNA	Caffeine	40145	48041	0.83564	uM	20.1763
4	113.d			QC		PFNA	Caffeine	40626	49022	0.82873	uM	20.4181
[truncated: 186 more rows]

## Sheet: SI Table 10
Supplementary Table 10. OD600 dependency of PFNA accumulation.
[truncated: 155 more rows]

[truncated: 38 more sheets: SI Table 11, SI Table 12, SI Table 13, SI Table 14, SI Table 15, SI Table 16, SI Table 17, SI Table 18, SI Table 19, SI Table 20, SI Table 21, SI Table 22, SI Table 23, SI Table 24, SI Table 25, SI Table 26, SI Table 27, SI Table 28, SI Table 29, SI Table 30 …]
