# Supplementary material for: Human gut bacteria bioaccumulate per- and polyfluoroalkyl substances
Source: Nat Microbiol. 2025 Jul 1;10(7):1630–47. doi: 10.1038/s41564-025-02032-5 (PMC12222025; doi:10.1038/s41564-025-02032-5)
Supplement: Supplementary file 4 — Additional images from cryogenic FIB-SIMS imaging. [file 41564_2025_2032_MOESM4_ESM.zip]

Archive with 34 entries (33 files):
- /
- 20240507_Ecoli_PFNA_cell8.png
- 20240507_Ecoli_PFNA_cell9.png
- 20240507_Ecoli_PFNA_cell1.png
- 20240507_Ecoli_PFNA_cell2.png
- 20240507_Ecoli_PFNA_cell3.png
- 20240507_Ecoli_PFNA_cell4.png
- 20240507_Ecoli_PFNA_cell5.png
- 20240507_Ecoli_PFNA_cell6.png
- 20240507_Ecoli_PFNA_cell7.png
- 20240507_Ecoli_PFNA_cell27.png
- 20240507_Ecoli_PFNA_cell32.png
- 20240507_Ecoli_PFNA_cell33.png
- 20240507_Ecoli_PFNA_cell10.png
- 20240507_Ecoli_PFNA_cell11.png
- 20240507_Ecoli_PFNA_cell12.png
- 20240507_Ecoli_PFNA_cell13.png
- 20240507_Ecoli_PFNA_cell14.png
- 20240507_Ecoli_PFNA_cell15.png
- 20240507_Ecoli_PFNA_cell16.png
- 20240507_Ecoli_PFNA_cell17.png
- 20240507_Ecoli_PFNA_cell18.png
- 20240507_Ecoli_PFNA_cell19.png
- 20240507_Ecoli_PFNA_cell20.png
- 20240507_Ecoli_PFNA_cell21.png
- 20240507_Ecoli_PFNA_cell22.png
- 20240507_Ecoli_PFNA_cell23.png
- 20240507_Ecoli_PFNA_cell24.png
- 20240507_Ecoli_PFNA_cell25.png
- 20240507_Ecoli_PFNA_cell26.png
- 20240507_Ecoli_PFNA_cell28.png
- 20240507_Ecoli_PFNA_cell29.png
- 20240507_Ecoli_PFNA_cell30.png
- 20240507_Ecoli_PFNA_cell31.png
